# Supplementary material for: Modeling student satisfaction in online learning using random forest
Source: Sci Rep. 2025 Jul 2;15:23254. doi: 10.1038/s41598-025-06686-3 (PMC12222467; doi:10.1038/s41598-025-06686-3)
Supplement: Supplementary file 1 — Supplementary Material 1 [file 41598_2025_6686_MOESM1_ESM.xlsx]

## Sheet: 5.18LI
Number	Time Spent	Source Details	Gender	Major Category	Grade	What is your attitude towards online learning	What is your attitude towards college students using the Internet platform to learn political theories	Learn about China APP	Red Navigation Micro Party Course Platform	“The Ideal Light”APP	Communist Youth League Central official account	People's Daily official account	Xinhua official account	other	Using the learning platform can improve my learning efficiency	Using the learning platform can improve my learning quality	A lot of useful knowledge and information can be found on the platform	Strict content control on the platform is very useful	It is easy for me to acquire knowledge on the learning platform without others’ help	The interaction interface of the learning platform is clear and easy to understand	It is very convenient to access learning resources through the platform	The learning platform is simple to use and operates smoothly	I believe the learning platform is trustworthy	I believe the learning platform will not leak my private information	I believe the learning materials provided by the learning platform are authoritative and reliable	The experience and gains from using the theoretical learning platform exceed my expectations	The experience on the theoretical learning platform exceeds my pre-use expectations	The content quality control on the theoretical learning platform is above my expectations	I am satisfied with the learning resources and activities provided by the platform	I am satisfied with the function modules provided by the platform	I am satisfied with my learning experience on the platform	I am satisfied with learning on the platform	Compared to traditional offline centralized teaching, using the learning platform makes me feel relaxed, light-hearted, and joyful	The platform has a lot of interesting content, such as micro-video resources, case studies, e-books, etc.	Using the learning platform is an interesting and enjoyable process	The platform responds quickly and operates smoothly	The design of each function is good, and it operates stably in most cases	The layout design of the interface is reasonable, and even new users can quickly get started	The platform content is sufficient and updates quickly	The platform’s learning resources are strictly controlled and reliable	The content of the platform attracts my attention	I will continue to use the theoretical learning platform	If conditions permit, I will use the learning platform frequently	I am willing to recommend the learning platform to others
1	77sec	Direct Access	2	2	2	1	1	1	0	0	0	0	0	0	4	4	4	4	4	4	4	4	4	4	4	4	4	4	4	4	4	4	4	4	4	4	4	4	4	4	4	4	4	4
2	41sec	Direct Access	1	2	2	1	1	0	1	1	0	0	0	0	4	4	4	4	4	4	4	4	4	4	4	4	4	4	4	4	4	4	4	4	4	4	4	4	4	4	4	4	4	4
3	102sec	Direct Access	2	2	2	2	1	1	1	1	0	0	0	0	5	5	5	5	5	5	5	5	5	5	5	5	5	5	5	5	5	5	5	5	5	5	5	5	5	5	5	5	5	5
4	83sec	Direct Access	2	2	2	2	1	0	1	0	0	1	0	0	4	4	4	4	4	4	4	4	4	4	4	4	4	4	4	4	4	4	4	4	4	4	4	4	4	4	4	4	4	4
5	81sec	Direct Access	2	2	2	1	1	0	1	0	0	0	0	0	5	5	5	5	5	5	5	5	5	5	5	5	5	5	5	5	5	5	5	5	5	5	5	5	5	5	5	5	5	5
6	70sec	Direct Access	2	1	2	2	1	1	1	1	0	0	0	0	5	5	5	5	5	5	5	5	5	5	5	5	5	5	5	5	5	5	5	5	5	5	5	5	5	5	5	5	5	5
7	76sec	Direct Access	1	1	2	1	1	0	1	0	0	0	0	0	5	5	5	5	5	5	5	5	5	5	5	5	5	5	5	5	5	5	5	5	5	5	5	5	5	5	5	5	5	5
8	240sec	Direct Access	1	2	2	2	1	0	1	1	0	0	0	0	3	4	4	3	3	4	4	5	3	4	4	3	4	4	3	4	4	4	3	3	3	4	4	4	4	4	3	3	3	4
9	80sec	Direct Access	1	2	2	1	1	1	1	0	0	0	0	0	5	5	5	5	5	5	5	5	5	5	5	5	5	5	5	5	5	5	5	5	5	5	5	5	5	5	5	5	5	5
10	143sec	Direct Access	2	1	3	2	1	0	1	0	0	0	0	0	3	3	4	4	3	3	4	4	4	4	4	4	4	4	4	4	4	4	3	3	3	4	4	4	4	4	3	4	3	4
11	72sec	Direct Access	1	1	3	1	1	1	1	0	0	0	0	0	4	4	4	4	4	4	4	4	4	4	4	4	4	4	4	4	4	4	4	4	4	4	4	4	4	4	4	4	4	4
12	172sec	Direct Access	2	1	3	1	1	0	1	0	0	1	0	0	5	5	5	5	5	5	5	5	5	5	5	4	5	5	5	5	5	5	5	5	5	5	5	5	5	5	5	5	5	5
13	73sec	Direct Access	1	1	2	1	1	0	1	0	0	0	0	0	5	5	5	5	5	5	5	5	5	5	5	5	5	5	5	5	5	5	5	5	5	5	5	5	5	5	5	5	5	5
14	99sec	Direct Access	2	2	2	1	1	0	0	0	0	1	1	0	4	4	4	4	4	4	4	4	4	4	4	4	4	4	4	4	4	4	4	4	4	4	4	4	4	4	4	4	4	4
15	157sec	Direct Access	2	1	2	2	1	0	0	0	1	0	1	0	4	4	4	4	4	4	4	4	4	4	4	4	4	4	4	4	4	4	4	4	4	4	4	4	4	4	4	4	4	4
16	95sec	Direct Access	2	1	2	1	1	1	1	0	1	1	0	0	5	5	5	5	5	5	5	5	5	5	5	5	5	5	5	5	5	5	5	5	5	5	5	4	5	5	5	5	5	5
17	219sec	Direct Access	1	1	2	2	1	1	1	0	1	1	1	0	4	4	4	4	1	1	1	1	3	3	3	3	3	3	4	4	4	4	4	4	4	4	4	4	4	4	4	4	4	4
18	155sec	Direct Access	1	2	2	1	1	0	1	0	1	1	1	0	5	5	5	5	5	5	5	5	5	5	5	5	5	5	5	5	5	5	5	5	5	5	5	5	5	5	5	5	5	5
19	206sec	Direct Access	2	1	2	1	1	0	1	0	1	0	0	0	4	4	4	4	3	4	4	5	5	4	5	4	4	4	3	5	4	4	3	4	3	4	5	5	3	5	4	4	4	4
20	116sec	Direct Access	2	3	2	2	1	0	1	0	0	0	0	0	4	4	4	4	4	4	4	4	4	4	4	4	4	4	4	4	4	4	4	4	4	4	4	4	4	4	4	4	4	4
21	260sec	Direct Access	2	1	2	2	1	0	1	1	0	0	0	0	4	3	4	3	3	4	3	4	4	3	3	3	3	4	3	3	4	4	4	3	3	4	4	4	4	4	3	4	4	4
22	132sec	Direct Access	2	2	2	2	1	1	0	1	1	1	1	0	4	4	4	4	4	3	4	5	4	3	3	4	4	4	4	4	4	4	4	4	4	4	4	4	4	4	4	4	4	4
23	71sec	Direct Access	1	2	3	2	1	1	1	0	0	0	1	0	5	5	5	5	5	5	5	5	5	5	5	5	5	5	4	4	4	4	4	4	4	4	4	4	4	4	4	4	4	4
24	58sec	Direct Access	2	2	2	2	1	0	1	0	0	0	0	0	5	5	5	5	5	5	5	5	5	5	5	5	5	5	5	5	5	5	5	5	5	5	5	5	5	5	5	5	5	5
25	85sec	Direct Access	1	2	2	2	1	1	1	0	0	0	0	0	3	3	3	3	3	3	3	3	3	3	3	3	3	3	3	3	3	3	3	3	3	3	3	3	3	3	3	3	3	3
26	120sec	Direct Access	1	2	3	1	1	1	0	0	1	1	0	0	5	5	5	5	5	5	5	5	5	5	5	5	5	5	5	5	5	5	5	5	5	5	5	5	5	5	5	5	5	5
27	159sec	Direct Access	2	1	2	1	1	1	1	1	1	0	0	0	4	4	4	4	4	4	4	4	4	4	4	4	4	4	4	4	4	4	4	4	4	4	4	4	4	4	4	4	4	4
28	82sec	Direct Access	2	2	2	1	1	0	1	0	0	0	0	0	4	4	4	4	4	4	4	4	4	4	4	4	4	4	4	4	4	4	4	4	4	4	4	4	4	4	4	4	4	4
29	97sec	Direct Access	1	2	2	2	1	0	1	1	0	0	0	0	5	5	5	5	5	5	5	5	5	5	5	5	5	5	5	5	5	5	5	5	5	5	5	5	5	5	5	5	5	5
30	171sec	Direct Access	1	2	2	2	1	0	1	0	0	1	1	0	4	4	5	5	4	3	4	4	5	5	5	4	4	4	4	4	5	5	4	5	5	5	4	4	4	5	5	5	5	5
31	126sec	Direct Access	2	1	2	2	1	0	1	0	0	1	0	0	4	3	4	4	3	4	4	4	4	4	4	4	4	3	4	4	4	4	4	4	4	3	4	4	3	4	3	4	4	4
32	87sec	Direct Access	1	2	2	1	1	1	1	1	0	0	0	0	5	5	5	4	5	4	5	5	4	4	4	5	5	5	5	5	5	5	5	5	5	5	5	5	5	5	5	5	5	5
33	40sec	Direct Access	1	2	2	2	1	0	1	0	1	1	1	0	4	4	4	4	4	4	4	4	4	4	4	4	4	4	4	4	4	4	4	4	4	4	4	4	4	4	4	4	4	4
34	260sec	Direct Access	2	2	3	1	1	1	1	1	1	1	1	0	4	4	4	4	4	4	4	4	4	4	4	4	4	4	4	4	4	4	4	4	4	4	4	4	4	4	4	4	4	4
35	58sec	Direct Access	2	2	2	1	1	1	0	1	1	1	1	0	5	5	5	5	5	5	5	5	5	5	5	5	5	5	5	5	5	5	5	5	5	5	5	5	5	5	5	5	5	5
36	53sec	Direct Access	1	2	2	1	1	1	0	1	0	1	0	0	4	4	4	4	4	4	4	4	4	4	4	4	4	4	4	4	4	4	4	4	4	4	4	4	4	4	4	4	4	4
37	73sec	WeChat	1	2	1	1	1	0	0	1	0	0	0	0	4	4	4	4	4	4	4	4	4	4	4	4	4	4	4	4	4	4	4	4	4	4	4	4	4	4	4	4	4	4
38	50sec	Direct Access	2	2	2	2	1	1	1	1	0	0	0	0	3	3	3	3	3	3	3	3	3	3	3	3	3	3	3	3	3	3	3	3	3	3	3	3	3	3	3	3	3	3
39	128sec	Direct Access	2	2	1	2	1	0	0	0	0	1	0	0	3	3	3	3	3	3	3	3	3	3	3	3	3	3	3	3	3	3	3	3	3	3	3	3	3	3	3	3	3	3
40	81sec	Direct Access	1	3	1	1	1	1	0	0	0	0	0	0	5	5	5	5	5	5	5	5	5	5	5	5	5	5	5	5	5	5	5	5	5	5	5	5	5	5	5	5	5	5
41	51sec	Direct Access	1	2	1	2	1	0	0	1	0	1	0	0	4	4	4	4	4	4	4	4	4	4	4	4	4	4	4	4	4	4	4	4	4	4	4	4	4	4	4	4	4	4
42	59sec	Direct Access	2	2	2	2	1	0	0	1	0	0	0	0	3	3	3	3	3	3	3	3	3	3	3	3	3	3	3	3	3	3	3	3	3	3	3	3	3	3	3	3	3	3
43	67sec	Direct Access	2	2	2	2	1	1	1	1	1	1	1	0	4	4	4	4	4	4	4	4	4	4	4	4	4	4	4	4	4	4	4	4	4	4	4	4	4	4	4	4	4	4
44	58sec	Direct Access	2	2	1	2	1	1	1	1	1	1	1	0	5	5	5	5	5	5	5	5	5	5	5	5	5	5	5	5	5	5	5	5	5	5	5	5	5	5	5	5	5	5
45	110sec	Direct Access	2	2	2	2	1	0	0	1	0	1	0	0	5	5	5	5	5	5	5	5	5	5	5	5	5	5	5	5	5	5	5	5	5	5	5	5	5	5	5	5	5	5
46	132sec	Direct Access	2	2	2	2	1	0	0	0	0	1	1	0	4	4	4	4	3	3	3	3	3	3	3	3	3	3	3	3	3	3	3	3	3	3	3	3	3	3	3	3	3	3
47	70sec	WeChat	1	2	3	1	1	1	1	0	1	1	1	0	5	5	5	5	5	5	5	5	5	5	5	5	5	5	5	5	5	5	5	5	5	5	5	5	5	5	5	5	5	5
48	126sec	Direct Access	1	2	1	2	1	0	0	1	0	1	0	0	4	4	4	4	3	4	4	4	4	4	4	4	4	4	4	4	4	4	4	3	4	3	4	4	4	4	4	4	4	4
49	105sec	Direct Access	1	2	2	3	1	0	1	1	0	0	0	0	4	4	4	4	4	4	4	4	4	4	4	4	4	4	4	4	4	4	4	4	4	4	4	4	4	4	4	4	4	4
50	107sec	Direct Access	2	2	1	2	1	1	0	1	0	0	0	0	5	5	5	5	5	5	5	5	5	5	5	5	5	5	5	5	5	5	5	5	5	5	5	5	5	5	5	5	5	5
51	90sec	Direct Access	2	2	3	2	1	1	0	0	1	1	1	0	3	3	3	3	3	3	3	3	3	3	3	3	3	3	3	3	3	3	3	3	3	3	3	3	3	3	3	3	3	3
52	119sec	Direct Access	1	2	1	1	1	1	1	0	0	0	0	0	1	1	1	1	5	5	5	5	4	4	4	4	4	4	4	4	4	4	1	1	1	1	1	1	1	1	1	4	4	4
53	90sec	Direct Access	2	2	1	2	1	1	0	1	0	1	0	0	4	4	4	4	4	4	4	4	4	4	4	4	4	4	4	4	4	4	4	4	4	4	4	4	4	4	4	4	4	4
54	124sec	WeChat	2	2	3	2	1	0	0	0	1	1	1	0	3	4	5	3	4	3	5	4	4	3	4	4	4	4	4	4	4	5	4	5	4	3	4	3	4	5	4	4	5	4
55	114sec	Direct Access	2	2	1	2	1	0	0	1	0	0	0	0	3	3	3	3	3	3	3	3	3	3	3	3	3	3	3	3	3	3	3	3	3	3	3	3	3	3	3	3	3	3
56	113sec	Direct Access	1	2	1	1	1	0	0	1	0	1	0	0	5	5	5	5	5	5	5	5	5	5	5	5	5	5	5	5	5	5	5	5	5	5	5	5	5	5	5	5	5	5
57	52sec	WeChat	1	2	3	2	1	1	0	1	0	0	0	0	5	4	4	4	4	4	4	4	4	4	4	4	4	4	4	4	4	4	5	5	5	4	4	4	4	4	4	4	4	4
58	101sec	Direct Access	1	2	1	1	1	0	0	1	0	0	0	0	3	3	4	4	3	3	4	4	3	3	4	3	4	3	4	3	3	3	3	3	3	3	3	3	4	3	4	3	3	3
59	68sec	WeChat	1	2	1	2	1	0	0	1	0	0	0	0	4	4	4	4	4	4	4	4	4	4	4	4	4	4	4	4	4	4	4	4	4	4	4	4	4	4	4	4	4	4
60	238sec	Direct Access	2	2	2	2	1	0	0	1	1	1	1	0	4	4	4	4	3	3	3	4	4	4	4	4	4	4	3	4	4	4	4	4	4	4	3	4	3	3	3	3	3	3
61	119sec	Direct Access	1	2	2	2	1	1	1	1	0	0	0	0	4	4	4	4	4	4	4	4	4	4	4	4	4	4	4	4	4	4	4	4	4	4	4	4	4	4	4	4	4	4
62	112sec	WeChat	1	2	1	1	1	0	0	1	0	0	1	0	4	4	4	4	4	4	4	4	4	3	4	4	4	4	4	4	4	4	4	4	4	4	4	4	4	4	4	4	4	4
63	107sec	Direct Access	1	2	1	2	1	0	0	1	0	1	1	0	4	3	3	4	3	3	3	3	3	3	3	3	3	3	3	3	3	3	3	3	3	3	3	3	3	3	3	3	3	4
64	60sec	Direct Access	1	2	2	1	1	0	1	0	1	1	1	0	5	5	5	5	5	5	5	5	5	5	5	5	5	5	5	5	5	5	5	5	5	5	5	5	5	5	5	5	5	5
65	194sec	Direct Access	1	2	1	2	1	1	0	1	0	0	0	0	4	4	5	4	4	4	5	4	4	5	4	3	3	3	4	4	4	4	4	4	4	3	4	3	4	4	3	4	4	4
66	193sec	WeChat	1	2	2	1	1	0	1	0	0	0	0	0	4	4	4	4	4	4	4	4	4	4	4	4	4	4	4	4	4	4	4	4	4	4	4	4	4	4	4	4	4	4
67	298sec	Direct Access	2	2	2	2	1	0	0	1	0	0	0	1	4	4	5	4	4	4	5	5	4	3	4	3	3	4	3	3	4	4	5	5	5	4	4	4	4	4	3	4	4	4
68	150sec	Direct Access	2	1	1	2	1	0	0	1	1	0	0	0	5	5	5	5	5	5	5	5	5	5	5	5	5	5	5	5	5	5	5	5	5	5	5	5	5	5	5	5	5	5
69	62sec	Direct Access	1	2	3	2	1	1	0	0	0	1	0	0	4	4	4	4	4	4	4	4	4	4	4	4	4	4	4	4	4	4	4	4	4	4	4	4	4	4	4	4	4	4
70	147sec	WeChat	2	2	3	1	1	0	0	0	0	1	1	0	4	4	4	4	4	4	4	4	4	4	4	4	3	4	4	4	4	4	3	4	4	4	4	4	4	4	4	4	4	4
71	155sec	Direct Access	2	2	1	1	1	0	0	1	0	0	0	0	3	3	4	3	4	4	4	4	4	3	4	3	3	3	3	3	3	3	4	4	4	4	4	4	4	4	3	4	4	4
72	114sec	Direct Access	2	2	1	2	1	0	0	1	0	1	0	0	4	4	4	4	3	3	3	4	4	3	3	3	3	3	3	3	3	3	3	4	3	3	3	3	3	3	3	3	3	3
73	46sec	Direct Access	1	2	1	1	1	1	1	1	1	1	0	0	5	5	5	5	5	5	5	5	5	5	5	5	5	5	5	5	5	5	5	5	5	5	5	5	5	5	5	5	5	5
74	75sec	Direct Access	1	2	2	1	1	1	1	1	0	0	0	0	5	5	5	5	5	5	5	5	5	5	5	5	5	5	5	5	5	5	5	5	5	4	5	4	4	5	4	5	4	4
75	287sec	Direct Access	1	2	1	1	1	1	0	1	0	0	1	0	5	5	5	5	5	5	5	5	5	5	5	5	5	5	5	5	5	5	5	5	5	5	5	5	5	5	5	5	5	5
76	77sec	Direct Access	1	2	3	1	1	0	0	0	1	1	1	0	5	5	5	5	5	5	5	5	5	5	5	5	5	5	5	4	4	4	5	5	4	5	5	5	4	4	4	5	5	5
77	281sec	Direct Access	2	2	2	2	1	0	1	0	0	1	1	0	4	4	5	5	4	5	5	4	4	4	4	4	4	4	4	4	4	4	4	4	4	4	4	4	4	4	4	4	4	4
78	54sec	Direct Access	1	2	1	1	1	1	0	1	0	0	0	0	3	3	3	3	3	3	3	3	3	3	3	3	3	3	3	3	3	3	3	3	3	3	3	3	3	3	3	3	3	3
79	59sec	WeChat	2	3	2	2	1	1	0	1	1	0	0	0	4	4	4	4	4	4	4	4	4	4	4	4	4	4	4	4	4	4	4	4	4	4	4	4	4	4	4	4	4	4
80	97sec	Direct Access	2	1	2	2	1	0	1	0	0	0	0	0	1	1	1	1	1	5	5	5	5	5	5	5	5	5	5	5	5	5	5	5	5	5	5	5	5	5	5	5	5	5
81	75sec	Direct Access	1	2	1	2	1	0	0	1	0	0	0	0	3	3	3	3	3	3	3	3	3	3	3	3	3	3	3	3	3	3	3	3	3	3	3	3	3	3	3	3	3	3
82	91sec	Direct Access	1	2	1	1	1	1	0	0	0	1	0	0	5	4	4	5	3	4	5	4	5	4	4	5	5	4	5	5	4	4	5	5	4	5	5	4	5	5	4	5	5	4
83	259sec	Direct Access	1	2	2	1	1	1	1	0	1	1	1	0	5	5	5	5	5	5	5	5	4	3	4	4	4	4	4	3	3	4	5	5	5	3	3	4	5	5	5	4	4	4
84	175sec	WeChat	1	2	1	1	1	1	0	1	0	0	1	0	4	4	4	3	4	4	4	4	4	3	3	2	3	3	4	4	4	4	4	4	3	4	4	4	4	3	3	4	4	4
85	58sec	Direct Access	1	3	1	2	1	0	0	0	0	1	0	0	3	3	3	3	3	3	3	3	3	3	3	3	3	3	3	3	3	3	3	3	3	3	3	3	3	3	3	3	3	3
86	87sec	Direct Access	2	2	2	2	1	1	1	0	0	1	0	0	1	5	5	5	1	5	5	5	5	5	5	5	5	5	5	5	5	5	5	5	5	5	5	5	5	5	5	5	5	5
87	94sec	Direct Access	2	2	2	1	1	0	0	1	1	0	0	0	5	5	5	5	4	4	4	4	4	4	4	4	4	4	4	4	4	4	4	4	4	4	4	4	4	4	4	4	4	4
88	88sec	Direct Access	1	2	1	2	1	1	1	1	0	0	0	0	3	3	3	3	3	3	3	3	3	3	3	3	3	3	3	3	3	3	3	3	3	3	3	3	3	3	3	3	3	3
89	189sec	WeChat	1	3	1	2	1	1	0	1	0	1	0	0	4	3	4	4	3	4	4	4	4	4	4	3	4	4	4	4	4	5	3	4	4	3	3	4	4	4	3	4	3	4
90	46sec	Direct Access	1	2	1	2	1	1	0	1	0	0	0	0	4	4	4	4	3	3	3	3	3	3	3	3	3	3	3	3	3	3	3	3	3	3	3	3	3	3	3	3	3	3
91	96sec	Direct Access	1	2	1	2	1	0	0	1	0	0	0	0	4	4	4	4	4	4	4	4	4	4	4	4	4	4	4	4	4	4	4	4	4	4	4	4	4	4	4	4	4	4
92	77sec	Direct Access	1	2	3	2	1	0	0	0	0	0	1	0	4	4	4	4	4	4	4	4	4	4	4	4	4	4	4	4	4	4	4	4	4	4	4	4	4	4	4	4	4	4
93	82sec	Direct Access	1	2	2	3	1	1	0	0	0	1	0	0	4	4	3	4	3	3	3	4	4	4	4	4	4	4	3	4	4	4	3	4	3	3	4	4	4	3	4	3	3	3
94	287sec	Direct Access	1	2	1	2	1	0	0	1	0	0	0	0	4	3	4	3	2	2	3	3	3	2	2	2	2	2	3	3	3	3	3	3	2	3	3	3	2	2	3	3	3	3
95	190sec	Direct Access	2	2	2	1	1	1	0	0	0	1	1	0	4	4	4	4	2	4	4	4	4	4	4	4	4	4	4	4	4	4	4	4	4	4	4	4	4	4	4	4	4	4
96	68sec	Direct Access	1	2	1	2	1	0	0	0	0	0	1	0	4	4	4	4	4	4	4	4	4	4	4	4	4	4	4	4	4	4	4	4	4	4	4	4	4	4	4	4	4	4
97	76sec	Direct Access	2	2	1	1	1	1	0	1	0	0	0	0	5	5	5	5	5	5	5	5	5	5	5	5	5	5	5	5	5	5	5	5	5	5	5	5	5	5	5	5	5	5
98	84sec	Direct Access	1	2	2	2	1	0	0	1	0	1	0	0	5	5	5	5	5	5	5	5	5	5	5	5	5	5	5	5	5	5	5	5	5	5	5	5	5	5	5	5	5	5
99	67sec	Direct Access	1	3	2	2	1	0	1	1	1	1	1	0	4	4	4	4	4	4	4	4	4	4	4	4	4	4	4	4	4	4	4	4	4	4	4	4	4	4	4	4	4	4
100	86sec	Direct Access	1	2	1	1	1	1	1	1	1	1	1	0	1	1	1	1	1	1	1	1	1	1	1	1	1	1	1	1	1	1	1	1	1	1	1	1	1	1	1	1	1	1
101	90sec	Direct Access	1	2	2	1	1	1	0	0	1	1	0	0	1	1	1	1	1	1	1	1	1	1	1	1	1	1	1	1	1	1	1	1	1	1	1	1	1	1	1	1	1	1
102	173sec	Direct Access	2	3	2	1	1	1	1	1	0	0	0	0	4	4	4	4	4	4	4	4	4	4	4	4	4	4	4	4	4	4	4	4	4	4	4	4	4	4	4	4	4	4
103	84sec	Direct Access	1	3	1	2	1	1	0	1	0	0	0	0	3	3	4	4	3	3	3	3	3	4	3	3	3	3	3	3	3	3	3	3	3	3	3	3	3	3	3	3	3	3
104	190sec	Direct Access	1	2	1	1	1	1	0	0	0	1	1	0	3	3	4	4	4	4	4	4	4	4	4	4	4	4	4	4	4	4	4	4	4	4	4	4	4	4	4	4	4	4
105	147sec	Direct Access	1	2	2	2	1	0	0	1	0	0	0	0	4	4	4	4	4	4	4	4	4	4	4	4	4	4	4	4	4	4	4	3	4	4	4	4	4	4	4	4	4	4
106	91sec	Direct Access	2	2	2	1	1	0	0	1	0	1	1	0	5	5	5	5	5	5	5	5	5	5	5	5	5	5	5	5	5	5	5	5	5	5	5	5	5	5	5	5	5	5
107	116sec	Direct Access	1	2	1	2	1	1	0	1	1	1	1	0	3	3	4	3	3	3	4	4	3	3	4	3	4	3	3	3	3	3	3	3	3	3	3	3	3	4	3	3	4	3
108	150sec	Direct Access	2	2	1	2	1	1	0	1	0	0	1	0	3	4	4	3	4	3	4	4	3	3	4	3	3	3	3	3	3	3	3	3	3	3	3	3	3	3	3	3	3	3
109	153sec	Direct Access	1	2	2	4	1	0	0	1	0	0	0	0	3	3	3	3	3	3	3	3	3	3	3	3	3	3	3	3	3	3	3	3	3	3	3	3	3	3	3	3	3	3
110	99sec	Direct Access	2	1	3	1	1	1	1	1	1	1	1	0	5	5	5	5	5	5	5	5	5	5	5	5	5	5	5	5	5	5	5	5	5	5	5	5	5	5	5	5	5	5
111	102sec	Direct Access	1	3	2	2	1	0	0	0	1	0	0	0	3	3	3	3	4	4	4	4	3	3	4	3	3	3	3	3	3	3	3	3	3	3	3	3	3	3	3	3	3	3
112	175sec	Direct Access	1	2	2	2	1	0	0	1	1	1	0	0	4	4	4	4	4	4	4	4	4	4	4	4	4	4	4	4	4	4	4	4	4	3	3	4	4	4	4	4	4	4
113	239sec	Direct Access	1	2	1	1	1	0	0	1	1	0	1	0	4	4	4	4	4	4	4	4	4	5	4	3	4	4	4	4	4	5	4	4	4	4	4	4	4	4	4	4	4	4
114	92sec	Direct Access	2	2	2	2	1	1	0	1	0	1	1	0	5	5	5	3	4	4	4	4	4	4	4	4	4	4	4	4	4	4	4	4	4	4	4	4	4	4	4	4	4	4
115	93sec	Direct Access	1	2	1	2	1	0	0	0	0	1	1	0	3	3	3	3	3	3	3	3	3	3	3	3	3	3	3	3	3	3	3	3	3	3	3	3	3	3	3	3	3	3
116	115sec	Direct Access	1	2	1	1	1	0	0	1	0	1	1	0	4	4	4	4	4	4	4	4	4	3	3	4	4	4	4	4	4	4	4	4	4	4	4	4	4	4	4	4	4	4
117	51sec	Direct Access	1	2	1	2	1	1	1	1	1	1	1	0	4	4	4	4	4	4	4	4	4	4	4	4	4	4	4	4	4	4	4	4	4	4	4	4	4	4	4	4	4	4
118	93sec	Direct Access	1	2	1	2	1	1	0	1	0	0	0	0	4	5	5	5	5	4	5	5	5	4	5	5	5	5	5	5	5	5	5	5	5	5	5	5	5	5	5	5	5	5
119	134sec	Direct Access	2	3	1	3	1	1	0	1	0	0	0	0	4	4	4	4	4	4	4	4	4	4	4	4	4	4	4	4	4	4	4	4	4	4	4	4	4	4	4	4	4	4
120	72sec	Direct Access	1	2	3	2	1	0	0	0	1	1	1	0	4	4	4	4	4	4	4	4	4	4	4	4	4	4	4	4	4	4	4	4	4	4	4	4	4	4	4	4	4	4
121	140sec	Direct Access	1	2	1	2	1	0	0	0	0	0	0	1	3	4	3	3	3	3	3	3	3	3	3	3	3	3	3	3	3	3	3	3	3	3	3	3	3	3	3	3	3	3
122	54sec	Direct Access	1	2	1	1	1	0	0	1	1	1	0	0	4	4	4	4	4	4	4	4	4	4	4	4	4	4	4	4	4	4	4	4	4	4	4	4	4	4	4	4	4	4
123	112sec	Direct Access	2	2	2	2	1	0	0	1	1	0	0	0	3	2	2	3	3	3	3	3	3	2	2	3	3	3	3	3	4	3	4	4	4	3	4	4	4	3	3	3	3	3
124	178sec	Direct Access	2	2	1	2	1	0	0	1	0	1	0	0	4	3	4	4	4	4	4	4	4	4	4	4	4	4	4	4	4	4	4	4	4	4	4	4	4	4	4	4	4	4
125	131sec	Direct Access	1	2	1	3	1	0	0	1	0	0	1	0	3	3	3	3	3	3	3	3	3	3	3	3	3	3	3	3	3	3	3	3	3	3	3	3	3	3	3	3	3	3
126	110sec	Direct Access	1	2	1	2	1	0	0	1	0	0	0	0	4	3	4	3	4	4	3	3	3	3	3	3	3	3	4	4	4	4	4	4	4	5	5	5	4	4	4	4	4	4
127	150sec	Direct Access	1	3	2	1	1	0	0	0	1	1	1	0	4	4	4	4	4	4	4	4	4	4	4	4	4	4	4	4	4	4	4	4	4	4	4	4	4	4	4	4	4	4
128	84sec	Direct Access	1	2	2	1	1	0	1	0	0	0	0	0	4	4	5	4	4	5	4	4	4	5	5	4	4	5	5	5	4	5	5	4	5	3	4	3	3	3	4	4	3	4
129	68sec	Direct Access	1	2	1	2	1	0	0	1	0	0	0	0	4	4	4	4	4	4	4	4	4	4	4	4	4	4	4	4	4	4	4	4	4	4	4	4	4	4	4	4	4	4
130	73sec	Direct Access	1	2	1	1	1	0	0	1	0	0	0	0	3	3	3	3	3	3	3	3	3	3	3	3	3	3	3	3	3	3	3	3	3	3	3	3	3	3	3	3	3	3
131	100sec	Direct Access	1	2	1	1	1	1	0	1	0	0	0	0	4	4	4	4	4	4	4	4	4	4	4	4	4	4	4	4	4	4	4	4	4	4	4	4	4	4	4	4	4	4
132	99sec	WeChat	1	2	3	1	1	1	1	0	0	0	0	0	4	4	4	4	3	4	4	4	4	4	4	4	4	4	4	4	4	3	3	4	4	4	4	4	4	4	4	4	4	4
133	197sec	Direct Access	1	2	1	2	1	0	0	1	0	0	0	0	4	4	4	4	5	4	4	4	4	3	3	4	4	4	4	4	4	4	4	4	4	3	4	4	4	4	4	4	4	4
134	72sec	WeChat	1	2	3	1	1	1	0	0	1	1	0	0	5	5	5	5	5	5	5	5	5	5	5	5	5	5	5	5	5	5	5	5	5	4	4	4	4	4	4	4	4	4
135	83sec	WeChat	2	2	1	2	1	0	0	1	1	1	1	0	4	4	4	4	4	4	4	4	4	4	4	4	4	4	4	4	4	4	4	4	4	4	4	4	4	4	4	4	4	4
136	273sec	Direct Access	1	2	1	2	1	0	0	0	0	0	0	1	3	3	3	3	3	3	3	3	3	3	3	3	3	3	3	3	3	3	3	3	3	3	3	3	3	3	3	3	3	3
137	131sec	Direct Access	1	2	2	2	1	1	0	0	0	0	0	0	4	4	4	4	4	4	4	4	4	3	3	4	4	4	4	4	4	4	4	4	4	4	4	4	4	4	4	4	4	4
138	93sec	Direct Access	1	3	1	2	1	1	0	1	0	0	0	0	4	4	4	4	4	4	4	4	4	4	4	4	4	4	4	4	4	4	4	4	4	4	4	3	4	4	4	4	4	4
139	135sec	Direct Access	1	3	1	2	1	0	0	1	0	1	1	0	4	4	4	4	4	4	4	4	4	4	4	4	4	4	4	4	4	4	4	4	4	4	4	4	4	4	4	4	4	4
140	113sec	Direct Access	2	2	1	3	1	0	0	1	0	0	0	0	3	3	3	3	3	3	3	3	3	3	3	3	3	3	3	3	3	3	3	3	3	3	3	3	3	3	3	4	4	4
141	104sec	Direct Access	2	2	1	2	1	0	0	1	0	0	0	0	4	4	4	4	4	4	4	4	4	4	4	4	4	4	4	4	4	4	4	4	4	4	4	4	4	4	4	4	4	4
142	119sec	Direct Access	1	2	2	2	1	0	0	0	0	1	1	0	3	3	1	2	3	3	3	3	3	3	3	3	3	2	3	3	4	3	4	4	4	4	4	4	4	4	4	3	4	3
143	45sec	Direct Access	1	2	2	3	1	1	0	0	0	0	0	0	3	4	3	4	4	3	3	4	3	3	4	3	2	3	4	2	4	4	4	2	4	2	3	4	4	3	4	4	3	3
144	91sec	Direct Access	1	2	1	2	1	1	0	1	0	0	0	0	3	3	3	3	3	3	3	3	3	3	3	3	3	3	3	3	3	3	3	3	3	3	3	3	3	3	3	3	3	3
145	85sec	Direct Access	2	3	2	2	1	1	1	1	1	1	1	0	4	4	4	4	4	4	4	4	4	4	4	4	4	4	4	4	4	4	4	4	4	4	4	4	4	4	4	4	4	4
146	184sec	Direct Access	1	2	2	2	1	0	0	1	0	1	0	1	3	4	5	5	4	4	5	4	3	2	4	3	4	4	4	4	4	4	4	4	4	5	5	5	5	4	5	3	4	4
147	83sec	Direct Access	1	2	1	1	1	0	0	1	0	0	0	0	4	4	4	4	4	4	4	4	4	4	4	4	4	4	4	4	4	4	4	4	4	4	4	4	4	4	4	4	4	4
148	244sec	Direct Access	2	2	2	2	1	0	0	0	0	1	1	0	3	3	4	4	3	3	3	3	3	3	3	3	3	3	3	3	3	3	3	3	3	3	3	3	3	3	3	3	3	3
149	82sec	Direct Access	1	2	3	1	1	1	1	0	0	1	1	0	5	5	5	5	5	5	5	5	5	5	5	5	5	5	5	5	5	5	5	5	5	5	5	5	5	5	5	5	5	5
150	95sec	Direct Access	1	2	1	1	1	0	0	1	1	1	1	0	4	4	4	4	4	4	4	4	4	4	4	4	4	4	4	4	4	4	4	4	4	3	4	3	4	4	4	4	4	4
151	101sec	Direct Access	1	2	1	2	1	1	0	1	0	0	0	0	4	4	4	4	4	4	4	4	4	4	4	4	4	4	4	4	4	4	4	4	4	4	4	4	4	4	4	4	4	4
152	196sec	Direct Access	1	2	3	1	1	0	0	0	0	1	1	0	4	4	5	4	4	4	4	4	4	4	3	4	4	4	4	4	4	4	4	4	4	4	4	4	4	4	4	4	4	4
153	64sec	Direct Access	1	2	1	2	1	1	0	1	0	0	0	0	4	4	4	4	4	4	4	4	4	4	4	4	4	4	4	3	4	3	3	3	3	4	4	4	3	3	3	3	4	4
154	139sec	Direct Access	1	2	1	2	1	0	0	1	0	1	0	0	4	4	4	4	4	3	4	3	4	3	4	4	4	4	4	4	4	4	4	4	4	4	4	4	4	4	4	4	4	4
155	89sec	Direct Access	2	2	2	2	1	0	0	1	0	0	0	0	3	3	3	3	3	3	3	3	3	3	3	3	3	3	3	3	3	3	3	3	3	3	3	3	3	3	3	3	3	3
156	64sec	WeChat	2	2	3	2	1	1	1	0	1	1	0	0	5	5	5	5	5	5	5	5	5	5	5	5	5	5	5	5	5	5	5	5	5	5	5	5	5	5	5	5	5	5
157	159sec	Direct Access	2	2	2	1	1	0	0	1	0	1	1	0	4	4	5	4	4	4	4	4	4	4	4	4	4	4	4	4	4	4	4	4	3	4	4	4	4	4	4	4	4	4
158	184sec	Direct Access	1	2	1	1	1	0	0	1	0	0	0	0	4	4	5	5	4	4	4	4	4	4	5	4	4	4	4	4	4	4	4	4	4	4	4	4	4	4	4	4	4	4
159	95sec	Direct Access	1	3	1	1	1	1	1	1	0	0	0	0	4	4	4	4	4	4	4	4	4	4	4	4	4	4	4	4	4	4	4	4	4	4	4	4	4	4	4	4	4	4
160	134sec	Direct Access	1	2	1	2	1	1	0	1	0	0	0	0	4	3	4	4	4	3	3	4	3	3	4	4	3	4	4	3	4	3	4	3	4	4	4	3	4	3	4	4	4	4
161	92sec	Direct Access	2	2	1	1	1	0	0	1	0	1	1	0	3	3	3	3	3	3	3	3	3	3	3	3	3	3	3	3	3	3	3	3	3	3	3	3	3	3	3	3	3	3
162	134sec	WeChat	1	1	1	2	1	0	0	1	0	1	1	0	4	4	4	4	4	4	4	4	4	4	4	4	4	4	4	4	4	4	4	4	4	4	4	4	4	4	4	4	4	4
163	90sec	WeChat	1	2	3	1	1	0	1	0	1	0	0	0	4	4	4	4	4	4	4	4	4	4	4	3	4	4	4	3	4	4	4	3	4	4	3	4	4	3	4	5	4	5
164	69sec	Direct Access	2	2	2	1	1	0	0	1	1	1	0	0	4	5	5	5	5	4	5	5	5	5	5	5	5	5	5	5	5	5	5	5	5	5	5	5	5	5	5	5	5	5
165	87sec	Direct Access	1	2	2	1	1	1	0	1	0	1	0	0	5	5	5	5	5	5	5	5	5	5	5	5	5	5	5	5	5	5	5	5	5	5	5	5	5	5	5	5	5	5
166	94sec	Direct Access	1	2	3	2	1	0	0	0	1	1	1	0	4	3	4	3	4	3	4	4	4	3	4	4	4	4	4	4	4	4	4	4	4	4	4	4	4	4	4	4	4	4
167	64sec	Direct Access	1	2	1	1	1	1	1	1	0	0	1	0	3	3	4	4	4	4	3	3	4	4	4	3	3	3	4	4	4	4	3	4	4	4	3	4	3	4	3	3	4	3
168	375sec	Direct Access	1	2	3	2	1	0	0	0	1	1	1	0	5	5	5	5	5	5	5	5	5	5	5	5	5	5	5	5	5	5	5	5	5	5	5	5	5	5	5	5	5	5
169	80sec	Direct Access	2	2	3	2	1	1	1	1	1	1	1	0	4	4	4	4	4	4	4	4	4	4	4	4	4	4	4	4	4	4	4	4	4	4	4	4	4	4	4	4	4	4
170	212sec	Direct Access	2	2	2	2	1	0	1	0	1	0	0	0	3	3	4	4	4	3	4	4	4	4	4	3	3	3	3	3	3	3	3	4	4	3	3	3	3	3	3	4	3	4
171	93sec	Direct Access	1	2	1	2	1	1	1	1	1	1	1	0	4	5	5	4	4	4	4	4	4	4	4	4	4	4	4	4	4	4	4	4	4	4	4	4	4	4	4	4	4	4
172	110sec	WeChat	2	2	3	2	1	1	0	0	0	1	0	0	4	4	4	3	3	4	4	4	3	3	3	3	3	3	4	4	4	4	4	3	3	4	3	4	4	3	4	4	4	4
173	120sec	Direct Access	1	2	3	2	1	0	0	0	0	1	0	0	4	4	4	4	4	4	4	4	4	4	4	4	4	4	4	4	4	4	4	4	4	4	4	4	4	4	4	4	4	4
174	109sec	Direct Access	1	2	1	2	1	0	0	1	0	0	0	0	4	4	4	4	2	4	4	4	4	4	4	4	4	4	4	4	4	4	4	4	4	4	4	4	4	4	4	4	4	4
175	138sec	Direct Access	1	2	1	1	1	0	0	1	0	0	0	0	5	5	4	4	4	4	4	4	4	4	4	4	4	4	4	4	4	4	4	4	4	4	4	4	4	4	4	4	4	4
176	143sec	Direct Access	1	2	3	2	1	0	0	0	0	1	0	0	3	3	3	3	3	3	3	3	3	3	3	3	3	3	3	3	3	3	3	3	3	3	3	3	3	3	3	3	3	3
177	85sec	Direct Access	2	3	1	1	1	1	0	1	0	0	0	0	5	5	5	5	5	5	5	5	5	5	5	5	5	5	5	5	5	5	5	5	5	5	5	5	5	5	5	5	5	5
178	258sec	Direct Access	2	1	2	2	1	0	1	0	0	1	1	0	4	4	5	4	4	5	4	4	5	4	4	4	4	4	4	4	4	4	5	4	4	4	4	5	4	4	4	4	4	5
179	87sec	Direct Access	2	2	1	3	1	1	0	1	1	1	1	0	4	3	5	3	3	4	4	4	3	3	3	3	3	3	4	4	4	4	4	4	4	4	4	4	4	4	4	4	3	4
180	301sec	Direct Access	2	2	1	2	1	0	0	1	1	1	1	0	3	3	4	4	4	3	4	3	4	4	4	3	3	3	4	4	4	4	3	4	3	3	3	3	3	4	3	3	3	3
181	53sec	Direct Access	1	2	2	2	1	1	0	0	1	1	0	0	5	5	5	5	5	5	5	5	5	5	5	5	5	5	5	5	5	5	5	5	5	5	5	5	5	5	5	5	5	5
182	185sec	Direct Access	1	3	3	2	1	1	0	1	1	0	0	0	4	4	5	4	3	4	5	5	4	3	4	4	4	4	4	4	4	4	4	4	4	4	4	4	4	4	4	4	4	4
183	85sec	Direct Access	1	2	1	1	1	0	0	1	0	0	0	0	5	5	5	5	5	5	5	5	5	5	5	5	5	5	5	5	5	5	5	5	5	5	5	5	5	5	5	5	5	5
184	217sec	Direct Access	2	1	3	1	1	0	1	0	0	0	0	0	5	5	5	5	5	5	5	5	5	5	5	5	5	5	5	5	5	5	5	5	5	5	5	5	5	5	5	5	5	5
185	266sec	Direct Access	2	2	2	2	1	0	1	0	1	1	1	0	4	4	4	5	5	5	5	5	5	5	5	4	4	4	4	4	4	4	5	5	5	5	5	5	4	5	5	5	5	5
186	109sec	Direct Access	1	2	1	2	1	0	0	1	0	1	1	0	3	3	3	3	3	3	3	3	3	3	3	3	3	3	3	3	3	3	3	3	3	4	4	4	4	4	4	4	4	4
187	862sec	Direct Access	1	2	1	2	1	0	1	1	0	0	1	0	4	3	4	3	4	4	4	4	4	3	3	3	3	3	3	4	4	4	4	4	4	3	4	4	4	3	4	4	4	4
188	178sec	Direct Access	1	3	2	1	1	0	0	1	0	0	1	0	5	5	5	5	5	5	5	5	5	5	5	5	5	5	5	5	5	5	5	5	5	5	5	5	5	5	5	5	5	5
189	133sec	Direct Access	1	1	1	2	1	0	0	0	0	0	1	0	5	5	5	5	5	5	5	5	5	5	5	5	5	5	5	5	5	5	5	5	5	5	5	5	5	5	5	5	5	5
190	112sec	Direct Access	1	2	2	1	1	1	0	0	0	1	1	0	3	3	3	3	3	3	3	3	4	4	4	4	4	4	4	4	4	4	4	4	4	4	4	4	4	4	4	4	4	4
191	76sec	Direct Access	1	2	2	1	1	0	0	0	0	1	1	0	5	5	5	5	5	5	5	5	5	4	5	5	5	5	5	5	5	5	5	5	5	5	5	5	5	5	5	5	5	5
192	329sec	Direct Access	1	2	1	1	1	0	0	1	0	1	1	0	3	3	4	3	4	4	4	4	4	4	4	3	3	4	3	3	3	3	4	4	4	4	4	4	4	4	4	4	4	4
193	97sec	Direct Access	1	3	2	2	1	0	0	1	0	1	1	0	3	3	3	3	3	3	3	3	3	3	3	3	3	3	3	3	3	3	3	3	3	3	3	3	3	3	3	3	3	3
194	148sec	Direct Access	2	2	1	2	1	0	0	1	0	0	0	0	3	3	3	3	3	3	3	3	4	3	4	3	3	3	4	4	4	4	4	4	3	3	3	3	4	4	3	3	3	3
195	128sec	Direct Access	1	2	1	2	1	0	0	1	0	1	0	0	4	4	3	3	3	4	4	3	3	3	4	3	3	3	3	3	3	3	3	3	3	3	3	3	3	3	3	3	3	3
196	74sec	Direct Access	2	2	3	2	1	1	1	0	0	0	0	0	5	5	5	5	5	5	5	5	5	5	5	5	5	5	5	5	5	5	5	5	5	5	5	5	5	5	5	5	5	5
197	142sec	Direct Access	1	3	2	1	1	1	0	0	1	0	0	0	3	4	4	4	3	4	4	4	4	3	4	4	3	4	4	4	4	3	4	3	4	4	4	3	3	3	3	3	3	3
198	192sec	Direct Access	1	2	1	2	1	0	0	1	1	0	0	0	4	3	4	3	3	4	4	4	4	4	4	4	4	4	4	3	4	3	3	3	3	2	3	4	3	4	3	4	3	3
199	357sec	Direct Access	1	2	1	2	1	0	0	1	0	0	0	1	3	3	4	4	3	4	4	4	4	4	4	4	4	4	4	4	4	4	4	4	4	4	4	4	4	4	4	4	4	4
200	162sec	Direct Access	2	2	1	2	1	0	0	1	0	0	0	0	3	3	3	3	3	4	4	4	3	3	4	4	4	4	4	4	4	4	4	4	4	4	4	4	4	4	4	4	4	4
201	99sec	Direct Access	1	2	2	2	1	1	0	0	1	0	0	0	4	5	5	4	4	5	4	5	5	4	4	5	5	5	5	5	4	5	5	4	4	4	5	4	4	4	4	5	4	4
202	88sec	Direct Access	1	2	1	2	1	1	0	1	0	0	0	0	3	3	4	3	3	3	3	3	3	4	4	3	3	3	3	3	3	3	4	3	3	4	3	4	4	3	4	3	4	3
203	154sec	Direct Access	1	2	1	2	1	0	0	1	0	0	0	0	5	5	5	5	5	5	5	5	5	5	5	5	5	5	5	5	5	5	5	5	5	5	5	5	5	5	5	5	5	5
204	76sec	Direct Access	1	2	3	2	1	0	0	0	1	1	0	0	4	4	4	4	4	4	4	4	4	4	4	4	4	4	4	4	4	4	4	4	4	4	4	4	4	4	4	4	4	4
205	255sec	Direct Access	1	2	1	2	1	0	0	1	0	0	1	0	3	3	4	4	4	4	4	4	4	4	4	3	3	3	4	4	3	3	3	4	3	4	4	4	4	4	3	3	2	2
206	66sec	Direct Access	1	3	2	2	1	1	0	1	0	0	1	0	4	3	4	3	3	4	4	3	4	3	3	4	4	3	3	3	4	3	3	4	3	4	3	3	3	4	3	3	4	3
207	82sec	Direct Access	2	2	2	1	1	1	0	0	0	0	0	0	4	5	5	5	5	5	5	5	5	5	5	5	5	5	5	5	5	5	5	5	5	5	5	5	5	5	5	5	5	5
208	147sec	Direct Access	2	2	1	2	1	0	0	1	0	0	0	0	3	3	4	3	3	4	4	4	3	3	4	3	3	3	3	3	3	3	3	3	3	3	3	3	3	3	3	3	3	3
209	66sec	Direct Access	1	2	1	1	1	0	0	1	0	0	0	0	4	4	4	4	4	4	4	4	4	4	4	4	4	4	4	4	4	4	4	4	4	4	4	4	4	4	4	4	4	4
210	70sec	Direct Access	1	2	3	2	1	0	1	0	0	0	0	0	5	5	5	5	5	5	5	5	5	5	5	5	5	5	5	5	5	5	5	5	5	5	5	5	5	5	5	5	5	5
211	119sec	Direct Access	1	2	1	2	1	0	0	1	0	0	0	0	4	4	5	5	4	4	4	5	5	5	5	5	5	5	5	5	5	5	5	5	5	5	5	5	5	5	5	5	5	5
212	137sec	Direct Access	1	2	1	2	1	0	0	1	0	0	1	0	4	5	4	4	4	4	3	4	3	4	3	4	3	4	5	5	4	4	4	4	4	5	5	5	4	5	4	5	5	4
213	85sec	Direct Access	1	3	2	2	1	0	1	0	1	0	0	0	4	4	4	4	4	4	4	4	4	4	4	4	4	4	4	4	4	4	4	4	4	4	4	4	4	4	4	4	4	4
214	122sec	Direct Access	1	2	3	1	1	1	0	0	0	0	0	0	5	4	5	5	4	4	4	5	4	4	4	4	4	4	4	4	4	4	4	4	4	4	4	4	4	4	4	4	4	4
215	67sec	Direct Access	2	1	2	2	1	0	1	0	1	1	1	0	5	5	5	5	5	5	5	5	5	5	5	5	5	5	5	5	5	5	5	5	5	5	5	5	5	5	5	5	5	5
216	84sec	Direct Access	2	2	1	1	1	0	1	1	0	0	0	0	5	5	5	5	5	5	5	5	5	5	5	5	5	5	5	5	5	5	5	5	5	5	5	5	5	5	5	5	5	5
217	75sec	Direct Access	1	2	1	1	1	1	0	0	0	0	0	0	5	5	5	5	5	5	5	5	5	5	5	5	5	5	5	5	5	5	5	5	5	5	5	5	5	5	5	5	5	5
218	109sec	Direct Access	1	1	3	2	1	1	0	0	1	1	0	0	3	3	5	5	5	5	5	5	5	5	5	5	5	5	5	5	5	5	5	5	5	5	5	5	5	5	5	5	5	5
219	94sec	Direct Access	1	2	1	2	1	0	1	0	1	0	0	0	4	3	4	4	4	4	4	4	4	4	4	4	4	4	4	4	4	4	4	4	4	4	4	4	4	4	4	4	4	4
220	90sec	Direct Access	1	2	2	2	1	0	0	1	0	0	0	0	3	3	3	3	3	4	4	4	4	3	4	3	3	3	3	3	3	3	3	3	3	3	3	3	3	3	3	3	3	3
221	111sec	Direct Access	1	2	1	1	1	1	0	0	1	1	0	0	5	5	5	5	5	5	5	5	5	5	5	5	5	5	5	5	5	5	5	5	5	5	5	5	5	5	5	5	5	5
222	107sec	Direct Access	1	2	1	2	1	0	0	1	0	0	0	0	4	4	3	3	4	4	4	4	4	4	4	4	4	4	4	4	4	4	4	4	4	4	4	4	4	4	4	4	4	4
223	101sec	Direct Access	1	2	1	2	1	0	0	1	0	0	0	0	4	4	4	4	4	4	4	4	4	4	4	4	4	4	4	4	4	4	4	4	4	4	4	4	4	4	4	4	4	4
224	61sec	Direct Access	1	2	1	1	1	1	0	1	0	0	0	0	5	5	5	5	5	5	5	5	5	5	5	5	5	5	5	5	5	5	5	5	5	5	5	5	5	5	5	5	5	5
225	127sec	Direct Access	2	2	2	2	1	1	0	0	1	0	1	0	4	3	4	4	2	4	4	4	4	4	4	4	4	4	4	4	4	4	4	4	4	4	4	4	3	3	4	3	3	3
226	134sec	Direct Access	1	2	3	2	1	1	0	0	1	0	0	0	4	4	4	4	4	4	4	4	4	4	4	4	4	4	4	4	4	4	4	4	4	4	4	4	4	4	4	4	4	4
227	102sec	WeChat	1	2	1	2	1	1	0	1	1	0	0	0	5	5	5	5	5	5	5	5	5	5	5	5	5	5	5	5	5	5	5	5	5	5	5	5	5	5	5	5	5	5
228	108sec	Direct Access	2	2	2	2	1	0	0	1	0	0	0	0	5	5	5	5	5	4	4	4	4	4	4	5	5	5	5	5	5	5	4	4	4	4	4	4	4	4	4	4	4	4
229	94sec	Direct Access	1	2	2	2	1	0	0	0	0	1	1	0	3	3	3	3	3	3	3	3	3	3	3	3	3	3	3	3	3	3	3	3	3	3	3	3	3	3	3	3	3	3
230	73sec	Direct Access	2	2	3	1	1	0	0	0	0	1	0	0	5	5	5	5	5	5	5	5	5	5	5	5	5	5	5	5	5	5	5	5	5	5	5	5	5	5	5	5	5	5
231	158sec	Direct Access	1	2	1	1	1	1	0	0	0	0	0	0	4	4	4	4	4	4	4	4	4	4	4	4	4	4	4	4	4	4	4	4	4	4	4	4	4	4	4	4	4	4
232	77sec	Direct Access	2	2	2	2	1	1	0	1	0	0	0	0	3	3	4	3	3	4	3	3	3	3	3	3	3	3	4	4	3	4	3	4	3	3	4	3	3	3	3	3	4	3
233	139sec	Direct Access	2	2	3	3	1	0	0	0	1	0	0	0	3	3	2	2	4	4	4	4	4	4	4	4	4	4	4	4	4	4	4	4	4	4	4	4	4	4	4	4	4	4
234	77sec	Direct Access	1	2	2	2	1	0	0	0	0	0	1	0	4	4	4	4	1	2	2	2	3	3	3	3	3	3	3	3	3	3	3	3	3	3	3	3	3	3	3	3	3	3
235	83sec	Direct Access	2	3	2	2	1	1	1	1	1	1	1	0	1	1	1	1	1	3	3	3	1	1	1	1	1	1	1	1	1	1	1	1	1	1	1	1	1	1	1	1	1	1
236	178sec	Direct Access	2	2	3	2	1	0	0	0	0	1	1	0	4	3	4	4	3	4	4	4	4	3	3	3	3	4	4	4	4	4	3	4	3	4	3	4	4	3	3	3	3	3
237	86sec	Direct Access	1	2	2	3	1	0	0	1	0	0	0	0	3	3	3	3	3	3	3	3	3	3	3	3	3	3	3	3	3	3	3	3	3	3	3	3	3	3	3	3	3	3
238	64sec	Direct Access	1	2	2	2	1	0	0	0	1	1	1	0	4	4	4	4	4	4	4	4	4	4	4	4	4	4	4	4	4	4	4	4	4	4	4	4	4	4	4	4	4	4
239	134sec	Direct Access	1	2	1	2	1	1	0	1	0	0	1	0	5	5	5	5	4	5	5	5	5	5	5	5	4	5	5	5	5	5	5	5	5	5	5	5	5	5	5	5	5	5
240	165sec	Direct Access	1	2	2	1	1	0	0	1	1	1	0	0	5	5	5	5	3	5	5	5	5	5	5	5	5	5	5	5	5	5	5	5	5	5	5	5	5	5	5	5	5	5
241	116sec	Direct Access	1	2	2	1	1	0	1	0	1	0	1	0	5	5	5	5	4	5	5	5	5	5	5	5	5	5	5	4	4	4	4	4	4	4	5	4	4	5	4	5	5	5
242	117sec	Direct Access	1	2	2	1	1	0	0	1	0	1	1	0	1	1	1	1	1	1	1	1	1	1	1	1	1	1	1	1	1	1	1	1	1	1	1	1	1	1	1	1	1	1
243	264sec	Direct Access	1	2	1	2	1	0	0	1	0	0	0	0	4	4	4	4	4	4	4	4	4	4	4	4	4	4	4	4	4	4	4	4	4	4	4	4	4	4	4	4	4	4
244	186sec	Direct Access	1	2	1	2	1	0	0	1	0	0	0	0	3	3	3	3	3	3	3	3	3	2	3	3	3	3	3	3	3	3	3	4	3	3	4	4	3	3	3	3	3	3
245	121sec	Direct Access	1	2	1	2	1	0	0	1	0	0	0	0	4	4	4	4	3	4	4	4	4	3	4	4	4	4	4	4	4	4	4	4	4	4	4	4	4	4	4	4	4	4
246	105sec	Direct Access	1	2	2	1	1	1	0	1	1	0	0	0	1	1	1	1	1	1	1	1	1	1	1	1	1	1	1	1	1	1	1	1	1	1	1	1	1	1	1	1	1	1
247	85sec	Direct Access	1	2	3	2	1	0	0	0	0	1	1	0	3	3	3	3	3	3	3	3	3	3	3	3	3	3	3	3	3	3	3	3	3	3	3	3	3	3	3	3	3	3
248	72sec	Direct Access	1	2	2	2	1	1	0	1	0	0	0	0	4	4	4	4	4	4	4	4	4	4	4	4	4	4	3	3	3	3	3	3	3	3	3	3	3	3	3	3	3	3
249	136sec	Direct Access	1	2	3	1	1	0	0	0	0	1	1	0	1	1	1	1	1	1	1	1	4	4	4	3	3	3	2	2	2	2	2	3	3	4	4	4	3	3	5	2	2	2
250	60sec	Direct Access	1	2	2	1	1	1	0	0	0	0	0	0	5	5	5	5	5	5	5	5	5	5	5	5	5	5	5	5	5	5	5	5	5	5	5	5	5	5	5	5	5	5
251	194sec	Direct Access	1	2	1	2	1	0	0	1	0	0	0	0	4	4	4	4	3	4	4	4	4	4	4	4	4	4	4	4	3	3	4	4	4	3	4	4	3	4	4	4	4	4
252	179sec	Direct Access	2	2	2	1	1	0	0	1	1	1	1	0	4	4	5	4	4	4	4	4	4	4	4	4	4	4	4	4	4	4	4	4	4	4	4	4	4	4	4	4	4	4
253	197sec	Direct Access	2	2	3	2	1	1	1	1	1	0	0	0	5	5	5	5	3	5	5	5	5	5	5	4	4	4	5	5	5	5	5	5	5	5	5	5	5	5	5	5	5	5
254	119sec	Direct Access	1	2	2	2	1	0	0	0	1	1	1	0	4	3	4	4	3	4	4	4	4	3	4	3	3	3	3	3	3	3	4	4	3	3	3	3	3	4	3	4	3	3
255	54sec	Direct Access	1	2	2	2	1	0	0	0	0	1	1	0	4	4	4	4	4	4	4	4	4	4	4	4	4	4	4	4	4	4	4	4	4	4	4	4	4	4	4	4	4	4
256	80sec	Direct Access	2	3	2	2	1	1	0	1	0	0	0	0	4	4	4	4	4	4	4	4	4	4	4	4	4	4	4	4	4	4	4	4	4	4	4	4	4	4	4	4	4	4
257	95sec	Direct Access	1	2	3	1	1	1	0	0	0	1	0	0	4	4	4	4	4	4	4	4	4	4	4	4	4	4	4	4	4	4	4	4	4	4	4	4	4	4	4	4	4	4
258	134sec	Direct Access	1	2	3	2	1	0	0	0	0	1	1	0	3	3	3	3	3	3	3	3	3	3	3	3	3	3	3	3	3	3	3	3	3	3	3	3	3	3	3	3	3	3
259	136sec	Direct Access	2	2	2	2	1	0	0	0	0	0	0	1	5	5	5	5	5	5	5	5	5	5	5	5	5	5	5	5	5	5	5	5	5	5	5	5	5	5	5	5	5	5
260	173sec	Direct Access	1	2	2	2	1	0	0	1	0	0	0	0	4	4	4	4	2	3	3	3	4	4	4	3	3	3	3	4	3	3	4	4	3	3	4	4	4	4	3	3	3	3
261	101sec	Direct Access	1	2	2	2	1	0	0	0	0	1	1	0	3	3	3	3	3	3	3	3	3	3	3	3	3	3	3	3	3	3	3	3	3	3	3	3	3	3	3	3	3	3
262	140sec	Direct Access	1	3	2	2	1	1	1	1	1	1	1	0	5	5	5	5	5	5	5	5	5	5	4	4	5	5	5	4	5	4	4	4	5	4	5	4	5	4	5	4	5	5
263	73sec	Direct Access	1	2	2	3	1	0	0	1	0	0	0	0	3	3	3	3	3	3	3	3	3	3	3	3	3	3	3	3	3	3	3	3	3	3	3	3	3	3	3	3	3	3
264	278sec	Direct Access	2	1	3	2	1	0	0	0	1	1	1	0	4	4	4	3	3	3	3	3	3	4	4	4	4	4	4	4	3	3	3	4	4	4	4	3	4	3	3	4	4	4
265	385sec	Direct Access	2	2	2	2	1	0	0	0	0	0	1	0	3	3	4	4	4	4	4	4	4	4	4	4	4	4	4	4	4	4	4	4	4	4	4	4	4	4	3	3	3	4
266	52sec	Direct Access	1	3	2	3	1	1	1	1	1	1	0	0	3	3	3	3	3	3	3	3	3	3	3	3	3	3	3	3	3	3	3	3	3	3	3	3	3	3	3	3	3	3
267	111sec	Direct Access	1	1	1	2	1	1	1	1	1	1	1	0	3	3	3	3	3	3	3	3	3	3	3	3	3	3	3	3	3	3	3	3	3	3	3	3	3	3	3	3	3	3
268	208sec	Direct Access	1	2	2	2	1	0	0	1	0	1	0	0	3	3	4	4	4	4	4	4	4	3	4	3	3	3	3	3	3	3	3	3	3	3	3	3	4	4	4	4	4	4
269	88sec	Direct Access	1	2	3	2	1	1	1	1	1	1	1	0	4	4	4	4	4	4	4	4	4	4	4	4	4	4	4	4	4	4	4	4	4	4	4	4	4	4	4	4	4	4
270	106sec	Direct Access	1	2	2	3	1	0	0	0	1	0	1	0	4	4	4	4	4	5	4	5	4	4	4	4	4	4	3	4	3	4	4	4	4	4	4	4	3	3	4	4	4	3
271	362sec	Direct Access	1	2	2	2	1	0	0	0	1	0	0	0	3	3	3	3	3	3	3	3	4	4	4	4	4	4	4	4	4	4	3	3	3	4	4	4	3	4	3	4	3	3
272	262sec	Direct Access	2	2	2	2	1	1	0	0	1	0	0	0	3	3	4	4	4	4	4	4	4	4	3	4	4	4	4	4	4	4	4	4	4	4	4	4	4	4	4	4	4	3
273	288sec	Direct Access	2	2	2	2	1	0	0	0	1	0	0	0	4	4	4	4	4	4	4	4	4	4	4	4	4	4	4	4	4	4	4	4	4	4	4	4	4	4	4	4	4	4
274	58sec	Direct Access	2	2	2	2	1	1	1	0	0	0	1	0	3	3	3	3	3	3	3	3	3	3	3	3	3	3	3	3	3	3	3	3	3	3	3	3	3	3	3	3	3	3
275	107sec	Direct Access	2	2	1	2	1	0	0	0	0	1	1	0	3	3	3	3	3	3	3	3	3	3	3	3	3	3	3	3	3	3	3	3	3	3	3	3	3	3	3	3	3	3
276	176sec	WeChat	2	3	2	2	1	1	0	0	1	0	0	0	3	3	4	4	3	4	4	4	4	3	4	4	4	4	4	4	4	4	4	4	4	4	4	4	4	4	4	4	4	4
277	61sec	WeChat	1	3	4	1	1	1	0	1	0	0	0	0	3	3	3	3	3	3	3	3	3	3	3	3	3	3	3	3	3	3	3	3	3	4	4	3	4	3	4	3	4	3
278	62sec	WeChat	2	3	2	2	1	1	0	0	1	1	0	0	5	5	5	5	5	5	5	5	5	5	5	5	5	5	4	4	4	4	4	4	4	4	4	4	4	4	4	4	4	4
279	135sec	WeChat	2	3	3	2	1	1	0	0	1	1	0	0	3	3	4	4	3	4	4	4	4	4	4	4	4	4	4	4	4	4	4	4	4	4	4	4	5	4	4	4	4	4
280	154sec	WeChat	2	1	2	2	1	0	0	0	1	0	0	1	3	3	3	3	4	3	4	4	3	3	3	3	3	3	3	3	3	3	3	3	3	3	3	3	4	3	3	3	3	3
281	79sec	Direct Access	1	2	2	2	1	1	0	0	0	0	0	0	4	4	4	4	4	4	4	4	4	4	4	4	4	4	4	4	4	4	4	4	4	4	4	4	4	4	4	4	4	4
282	170sec	WeChat	2	1	4	2	1	0	1	0	1	1	0	0	3	3	4	4	3	3	3	3	5	4	5	3	3	4	2	2	2	2	2	2	3	4	4	4	4	5	3	3	4	4
283	289sec	WeChat	2	1	2	2	1	0	0	0	1	1	1	0	4	4	3	4	3	4	3	3	3	3	3	3	3	3	4	4	3	3	3	3	4	3	4	4	3	3	4	4	4	4
284	78sec	WeChat	1	1	4	2	1	1	1	1	1	1	1	0	4	4	4	4	4	4	4	4	4	4	4	4	4	4	4	4	4	4	4	4	4	4	4	4	4	5	4	3	4	3
285	68sec	WeChat	1	3	2	1	1	1	0	0	0	0	0	0	1	1	1	1	5	5	5	5	5	5	5	5	5	5	5	5	5	5	5	5	5	5	5	5	5	5	5	5	5	5
286	51sec	WeChat	1	2	2	2	1	0	0	0	0	0	0	0	1	1	1	2	4	1	1	1	1	3	2	1	2	2	4	4	4	4	4	4	4	1	3	2	2	2	2	2	2	2
287	67sec	WeChat	2	3	2	1	1	0	0	0	0	1	1	0	4	5	4	4	4	4	4	4	4	4	4	4	4	4	4	4	4	4	4	4	5	4	4	4	4	4	4	4	4	4
288	87sec	WeChat	2	3	2	1	1	1	0	0	0	0	1	0	1	3	4	4	5	4	4	4	4	2	4	4	3	4	4	4	3	4	2	3	4	3	4	4	3	4	4	3	4	4
289	82sec	WeChat	2	3	2	2	1	0	0	0	0	1	0	0	3	3	3	3	4	4	4	4	4	4	4	4	4	4	4	4	4	4	4	4	4	4	4	4	4	4	4	4	4	4
290	55sec	WeChat	1	1	2	2	1	1	0	0	0	0	0	0	4	4	4	4	4	4	4	4	4	4	4	4	4	4	4	4	4	4	4	4	4	4	4	4	4	4	4	4	4	4
291	187sec	WeChat	2	3	2	2	1	0	0	0	1	0	0	0	5	5	5	5	4	5	4	4	4	4	3	5	4	5	4	4	4	4	4	5	4	4	4	4	4	4	4	4	4	5
292	174sec	WeChat	2	1	1	2	1	0	0	0	1	1	0	0	3	3	4	3	4	3	4	4	3	2	3	3	4	3	4	3	4	4	4	4	4	4	4	4	4	3	4	4	4	4
293	175sec	WeChat	2	3	2	2	1	0	0	1	0	1	0	0	3	3	3	3	3	3	3	3	3	3	3	3	3	3	3	3	3	3	3	3	3	3	3	3	3	3	3	3	3	3
294	139sec	WeChat	2	3	2	2	1	0	0	0	0	1	0	0	4	3	4	3	3	3	4	4	4	3	4	3	3	3	3	3	3	3	3	4	3	4	3	3	4	3	3	4	4	4
295	203sec	WeChat	2	3	2	2	1	0	0	0	0	1	1	0	3	3	3	4	3	4	4	5	3	4	4	3	4	3	3	4	3	4	2	2	3	2	3	4	3	4	2	3	3	2
296	68sec	Direct Access	1	3	1	2	1	0	0	1	0	1	1	0	4	4	4	4	4	4	4	4	4	4	4	4	4	4	4	4	4	4	4	4	4	4	4	4	4	4	4	4	4	4
297	67sec	Direct Access	1	2	2	1	1	1	1	1	1	1	1	0	1	1	1	1	1	1	1	1	5	5	5	5	5	5	5	5	5	5	5	5	5	5	5	5	5	5	5	5	5	5
298	90sec	Direct Access	1	2	2	1	1	1	1	1	1	1	1	0	5	5	5	5	5	5	5	5	5	5	5	5	5	5	5	5	5	5	5	5	5	5	5	5	5	5	5	5	5	5
299	83sec	Direct Access	1	2	2	2	1	1	1	1	1	1	1	0	5	5	5	5	5	5	5	5	5	5	5	5	5	5	5	5	5	5	5	5	5	5	5	5	5	5	5	5	5	5
300	74sec	Direct Access	2	2	2	3	1	0	0	1	0	0	0	0	3	3	3	3	3	3	3	3	3	3	3	3	3	3	3	3	3	3	3	3	3	3	3	3	3	3	3	3	3	3
301	61sec	Direct Access	1	2	1	2	1	1	1	1	1	1	1	0	3	3	3	3	3	3	3	3	3	3	3	3	3	3	3	3	3	3	3	3	3	3	3	3	3	3	3	3	3	3
302	138sec	Direct Access	1	2	1	1	1	1	1	1	1	1	1	0	5	5	5	5	1	5	5	5	5	5	5	5	5	5	5	5	5	5	5	5	5	5	5	5	5	5	5	5	5	5
303	105sec	Direct Access	1	2	1	2	1	0	0	1	1	1	0	0	4	3	4	3	3	3	3	3	3	3	3	3	3	3	3	3	3	3	3	3	3	3	3	3	3	3	3	3	3	3
304	136sec	Direct Access	1	2	2	2	1	1	0	1	1	0	0	0	3	3	4	4	3	4	4	4	4	3	3	4	4	4	3	3	3	3	3	3	3	3	3	3	3	3	3	3	3	3
305	136sec	Direct Access	2	2	1	2	1	0	0	1	0	0	0	0	3	3	4	4	3	3	3	3	4	3	4	3	3	3	3	3	3	3	3	3	3	3	3	4	3	3	3	3	3	3
306	93sec	Direct Access	1	2	1	2	1	0	0	1	0	1	1	0	3	3	3	3	3	3	3	3	3	3	3	3	3	3	3	3	3	3	3	3	3	3	3	3	3	3	3	3	3	3
307	179sec	Direct Access	2	2	2	2	1	0	0	1	0	0	0	0	3	3	4	4	4	4	4	4	4	5	5	4	4	4	4	4	4	4	4	4	4	4	4	4	4	4	3	4	4	4
308	192sec	Direct Access	2	3	2	2	1	1	0	1	0	0	0	0	4	3	5	4	3	4	4	5	4	4	4	5	4	3	4	5	5	4	5	5	5	4	3	4	4	4	4	5	4	5
309	100sec	Direct Access	1	3	1	1	1	0	0	1	0	0	0	0	5	5	5	5	3	3	3	3	3	3	3	3	3	3	3	3	3	3	3	3	3	3	3	3	3	3	3	3	3	3
310	237sec	Direct Access	1	1	1	2	1	0	0	1	0	0	0	0	3	3	3	3	3	4	4	4	4	4	4	3	4	4	4	4	4	4	4	4	4	4	4	4	4	4	3	4	4	4
311	122sec	Direct Access	1	2	1	3	1	0	0	1	0	1	0	0	4	4	4	4	3	4	4	4	4	4	3	4	4	4	4	4	4	4	4	4	4	4	4	4	4	4	4	4	4	4
312	240sec	Direct Access	1	2	1	1	1	0	0	1	0	1	1	0	5	5	5	5	5	5	5	5	5	5	5	5	5	5	5	5	5	5	5	5	5	5	5	5	5	5	5	5	5	5
313	105sec	Direct Access	2	2	2	2	1	1	1	1	0	0	0	0	3	3	3	3	3	3	3	3	3	3	3	3	3	3	3	3	3	3	3	3	3	3	3	3	3	3	3	3	3	3
314	106sec	WeChat	2	1	4	2	1	0	0	0	0	1	0	0	3	3	4	3	4	4	3	3	3	2	3	3	4	3	3	3	3	3	3	3	3	3	3	4	3	3	3	3	3	3
315	103sec	Direct Access	2	1	2	2	1	0	0	1	1	0	0	0	4	4	4	4	4	4	4	4	4	4	4	4	4	4	4	4	4	4	4	4	4	4	4	4	4	4	4	4	4	4
316	281sec	Direct Access	2	2	2	3	1	0	0	0	1	0	0	0	4	4	4	4	3	4	3	4	3	3	4	3	3	3	4	4	4	4	4	4	4	4	4	4	4	4	4	3	3	2
317	115sec	Direct Access	2	3	1	2	1	0	0	1	0	0	0	0	4	4	4	4	4	4	4	4	4	4	4	4	4	4	4	4	4	4	4	4	4	4	4	4	4	4	4	4	4	4
318	155sec	Direct Access	2	3	1	1	1	1	0	1	0	0	0	0	4	4	4	4	3	4	4	4	4	4	4	4	4	4	4	4	4	4	4	4	4	4	4	4	4	4	4	4	4	4
319	82sec	Direct Access	1	2	1	3	1	0	0	1	0	0	0	0	3	3	3	3	3	3	3	3	3	3	3	3	3	3	3	3	3	3	3	3	3	3	3	3	3	3	3	3	3	3
320	127sec	Direct Access	2	2	2	2	1	0	0	0	0	1	0	0	3	3	4	3	3	4	4	4	3	2	4	3	3	3	4	4	4	4	4	4	4	3	4	4	4	3	3	4	4	4
321	72sec	WeChat	2	3	2	2	1	1	0	0	0	0	0	0	4	4	4	4	3	3	4	4	4	4	4	4	4	4	4	4	4	4	4	4	4	4	4	4	4	4	4	4	4	4
322	244sec	Direct Access	2	3	1	2	1	0	0	1	0	0	0	0	3	3	3	3	3	3	3	3	3	3	3	3	3	3	3	3	3	3	3	3	3	3	3	3	3	3	3	3	3	3
323	66sec	Direct Access	2	3	1	2	1	0	0	1	0	0	0	0	3	4	4	4	4	4	4	4	4	4	4	4	4	4	4	4	4	4	4	4	4	4	4	4	4	3	3	3	3	4
324	137sec	Direct Access	2	2	1	1	1	0	0	1	0	0	0	0	3	3	4	4	4	4	4	4	4	4	4	4	4	4	4	4	4	4	4	4	4	4	4	4	4	4	4	4	4	4
325	78sec	Direct Access	2	2	2	1	1	1	0	0	0	0	0	0	4	4	4	4	4	4	4	4	4	4	4	4	4	4	4	4	4	4	4	4	4	4	4	4	4	4	4	4	4	4
326	129sec	Direct Access	1	2	1	2	1	0	0	1	1	0	1	0	3	3	3	3	3	3	4	3	3	4	4	3	3	3	3	4	3	3	3	4	3	3	3	3	3	3	3	3	4	3
327	123sec	Direct Access	2	2	1	2	1	0	0	1	0	1	1	0	4	3	4	3	2	4	4	4	4	3	4	4	4	4	4	4	4	4	4	4	4	4	4	4	4	4	4	4	4	4
328	64sec	Direct Access	1	2	2	2	1	1	0	1	0	0	0	0	3	3	3	3	3	3	3	3	3	3	3	3	3	3	3	3	3	3	3	3	3	3	3	3	3	3	3	3	3	3
329	101sec	Direct Access	2	1	2	2	1	0	0	0	0	1	1	0	3	3	3	3	3	3	3	3	3	3	3	3	3	3	3	3	3	3	3	3	3	3	3	3	3	3	3	3	3	3
330	131sec	Direct Access	1	3	1	2	1	0	0	1	0	0	0	0	3	3	3	2	3	3	3	4	3	3	3	3	3	3	3	3	3	3	3	3	3	3	3	3	3	3	3	3	3	2
331	104sec	Direct Access	1	3	1	1	1	1	1	1	1	1	1	0	4	4	4	4	3	3	3	3	3	3	3	3	3	3	3	3	3	3	3	3	3	3	3	3	3	3	3	3	3	3
332	90sec	Direct Access	1	2	1	2	1	0	0	0	0	1	1	0	3	3	3	3	3	3	3	3	3	3	3	3	3	3	3	3	3	3	3	3	3	3	3	3	3	3	3	3	3	3
333	92sec	Direct Access	1	2	1	2	1	1	0	1	0	0	0	0	4	4	4	4	4	4	4	4	4	3	4	4	4	4	4	4	4	4	4	4	4	4	4	4	4	4	4	4	4	4
334	210sec	Direct Access	1	2	1	1	1	0	0	1	0	0	0	0	3	3	3	3	3	3	3	4	3	3	3	3	3	3	3	3	3	3	3	4	3	1	2	3	2	3	3	4	3	3
335	92sec	Direct Access	1	2	1	2	1	0	0	1	0	0	0	0	3	3	3	2	3	4	3	3	3	3	3	4	4	3	4	3	2	4	3	4	3	3	4	4	3	2	4	3	4	4
336	116sec	Direct Access	2	2	1	1	1	0	0	1	0	1	1	0	4	4	4	4	3	3	4	4	3	3	3	4	3	3	4	4	4	4	3	4	3	4	3	4	4	4	4	4	4	4
337	204sec	Direct Access	2	2	1	2	1	0	0	0	0	0	0	0	3	3	3	3	3	3	4	3	3	3	3	4	4	4	3	3	3	3	3	3	3	3	3	3	3	3	3	3	3	3
338	60sec	Direct Access	1	2	2	2	1	1	0	0	0	0	0	0	4	4	4	4	4	4	4	4	4	4	4	4	4	4	4	4	4	4	4	4	4	4	4	4	4	4	4	4	4	4
339	47sec	Direct Access	1	2	1	3	1	1	0	1	0	0	0	0	5	5	5	5	5	5	5	5	5	5	5	5	5	5	5	5	5	5	5	5	5	5	5	5	5	5	5	5	5	5
340	87sec	Direct Access	1	2	1	2	1	1	0	1	0	1	1	0	5	5	5	5	5	5	5	5	5	5	5	5	5	5	5	5	5	5	5	5	5	5	5	5	5	5	5	5	5	5
341	68sec	Direct Access	2	2	1	2	1	0	0	1	0	0	0	0	3	3	3	3	3	3	3	3	3	3	3	3	3	3	3	3	3	3	3	3	3	3	3	3	3	3	3	3	3	3
342	73sec	Direct Access	1	2	1	1	1	0	0	1	0	0	0	0	3	3	3	3	3	3	3	3	3	3	3	3	3	3	3	3	3	3	3	3	3	3	3	3	3	3	3	3	3	3
343	103sec	Direct Access	1	3	1	2	1	0	0	1	0	0	0	0	3	3	3	3	3	3	3	3	3	3	3	3	3	3	3	3	3	3	3	3	3	3	3	3	3	3	3	3	3	3
344	136sec	Direct Access	1	2	1	1	1	0	0	1	0	0	0	0	4	4	4	4	4	4	4	4	4	4	4	4	4	4	4	4	4	4	4	4	4	4	4	4	4	4	4	4	4	4
345	61sec	Direct Access	1	2	1	2	1	0	0	1	0	0	0	0	5	5	5	5	5	5	5	5	5	5	5	5	5	5	5	5	5	5	5	5	5	5	5	5	5	5	5	5	5	5
346	38sec	Direct Access	1	1	1	1	1	1	1	1	0	0	0	0	5	5	5	5	5	5	5	5	5	5	5	5	5	5	5	5	5	5	5	5	5	5	5	5	5	5	5	5	5	5
347	72sec	WeChat	2	3	3	2	1	1	1	1	1	1	0	0	3	3	3	3	3	3	3	3	3	2	3	3	3	3	3	3	3	3	3	3	3	3	3	3	3	3	3	3	3	3
348	164sec	Direct Access	1	3	1	2	1	0	0	1	0	0	1	0	3	3	4	4	4	4	4	4	4	4	4	4	4	4	4	4	4	4	3	4	3	4	3	3	3	4	3	3	3	3
349	113sec	WeChat	2	1	4	3	1	1	0	0	0	0	0	0	3	3	3	3	3	3	3	3	3	3	3	3	3	3	3	3	3	3	3	3	3	3	3	3	3	3	3	3	3	3
350	83sec	WeChat	2	1	3	2	1	0	0	0	0	1	1	0	3	3	2	3	3	3	3	3	3	3	3	3	3	3	3	3	3	3	3	3	3	3	3	3	3	3	3	3	3	3
351	85sec	WeChat	1	2	1	1	1	0	0	0	1	1	1	0	4	4	4	4	4	4	4	4	4	4	4	4	4	4	4	4	4	4	4	4	4	4	4	4	4	4	4	4	4	4
352	118sec	Direct Access	1	2	3	2	1	0	0	0	0	1	0	1	3	4	4	4	4	4	4	4	2	2	4	4	4	4	3	3	4	4	4	4	4	4	4	4	4	4	4	4	4	4
353	89sec	WeChat	1	2	1	1	1	0	1	0	1	1	0	0	4	4	4	4	4	4	4	4	3	3	3	3	3	3	3	3	3	3	3	3	3	3	3	3	3	3	3	3	3	3
354	147sec	WeChat	2	2	3	2	1	0	0	0	0	1	1	0	4	4	4	3	3	3	4	4	4	3	4	4	4	4	4	4	4	4	4	4	4	4	4	4	4	4	4	4	4	4
355	106sec	WeChat	1	2	1	1	1	0	0	0	1	0	0	0	5	5	5	5	5	5	5	5	5	5	5	5	5	5	5	5	5	5	5	5	5	5	5	5	5	5	5	5	5	5
356	82sec	WeChat	2	2	3	1	1	1	0	0	1	0	0	0	4	4	4	4	4	3	4	4	3	3	3	3	3	3	3	3	3	3	4	4	4	3	4	4	4	4	4	4	4	4
357	64sec	WeChat	1	2	1	2	1	1	0	0	1	0	0	0	4	4	4	4	4	4	4	4	4	4	4	4	4	4	4	4	4	4	4	4	4	4	4	4	4	4	4	4	4	4
358	64sec	WeChat	2	2	1	2	1	0	0	0	1	0	0	0	3	3	3	2	3	3	3	3	3	3	3	3	3	3	3	3	3	3	3	3	3	3	3	3	3	3	3	3	3	3
359	114sec	WeChat	2	1	3	1	1	1	0	0	1	1	0	0	4	4	4	4	3	3	4	4	4	4	4	4	4	4	4	4	4	4	4	4	4	4	4	4	4	4	4	4	4	4
360	206sec	WeChat	1	2	1	1	1	1	0	0	1	1	1	0	4	4	5	5	5	4	5	4	4	3	4	4	4	4	4	4	4	4	4	3	4	4	4	4	4	4	4	5	5	5
361	55sec	WeChat	2	2	2	2	1	1	1	1	1	1	1	0	5	5	5	5	5	5	5	5	5	5	5	5	5	5	5	5	5	5	5	5	5	5	5	5	5	5	5	5	5	5
362	85sec	Direct Access	2	2	2	1	1	1	1	0	1	0	0	0	4	4	4	4	4	4	4	4	4	4	4	4	4	4	4	4	4	4	4	4	4	4	4	4	4	4	4	4	4	4
363	91sec	WeChat	1	2	2	1	1	1	0	0	1	1	0	0	4	4	4	4	4	4	4	4	4	4	4	4	4	4	4	4	4	4	4	4	4	4	4	4	4	4	4	4	4	4
364	64sec	Direct Access	1	2	2	2	1	0	0	0	1	0	0	0	3	3	3	3	3	3	3	3	3	3	3	3	3	3	3	3	3	3	3	3	3	3	3	3	3	3	3	3	3	3
365	117sec	Direct Access	1	2	2	2	1	1	0	0	0	1	1	0	3	3	3	3	3	3	3	3	3	3	3	3	3	3	3	3	3	3	3	3	3	3	3	3	3	3	3	3	3	3
366	153sec	Direct Access	2	2	2	2	1	0	0	0	1	0	1	0	4	4	5	5	3	4	4	4	5	4	4	5	5	5	4	4	4	5	3	4	5	4	3	4	4	4	3	3	4	4
367	48sec	Direct Access	1	2	1	1	1	1	0	1	0	1	0	0	5	5	5	5	5	5	5	5	5	5	5	5	5	5	5	5	5	5	5	5	5	5	5	5	5	5	5	5	5	5
368	118sec	WeChat	1	2	1	2	1	0	0	0	1	1	1	0	4	3	4	4	4	4	4	4	4	4	4	4	4	4	4	4	4	4	4	4	4	4	4	4	4	4	4	4	4	4
369	90sec	Direct Access	2	2	1	1	1	0	0	0	1	0	0	0	3	3	3	3	3	3	3	3	3	3	3	3	3	3	3	3	3	3	3	3	3	3	3	3	3	3	3	3	3	3
370	73sec	Direct Access	1	2	1	2	1	1	1	1	1	1	1	0	5	5	5	5	5	5	5	5	5	5	5	5	5	5	5	5	5	5	5	5	5	5	5	5	5	5	5	5	5	5
371	124sec	WeChat	2	2	3	1	1	0	1	0	0	0	1	0	4	3	4	4	4	4	4	4	4	4	4	4	4	4	4	4	4	4	4	4	4	4	4	4	4	4	4	4	4	4
372	196sec	WeChat	1	2	2	2	1	0	0	0	1	0	0	0	3	3	3	3	3	3	3	3	3	3	3	3	3	3	3	3	3	3	3	3	3	3	3	3	3	3	3	3	3	3
373	352sec	Direct Access	2	2	2	2	1	0	0	0	1	0	0	0	3	3	3	4	3	4	4	4	4	3	4	3	3	3	4	4	4	4	4	4	4	3	4	4	4	4	4	4	4	4
374	65sec	WeChat	2	2	1	1	1	0	0	0	1	0	0	0	5	5	5	5	5	5	5	5	5	5	5	5	5	5	5	5	5	5	5	5	5	5	5	5	5	5	5	5	5	5
375	68sec	WeChat	2	1	3	2	1	1	1	1	1	1	1	0	5	5	5	5	5	5	5	5	5	5	5	5	5	5	5	5	5	5	5	5	5	5	5	5	5	5	5	5	4	5
376	163sec	WeChat	1	2	3	1	1	0	0	0	1	0	0	0	4	4	4	4	5	3	4	4	4	5	5	4	4	4	4	3	5	4	3	4	4	4	4	5	4	5	5	5	5	5
377	66sec	WeChat	2	2	2	2	1	1	0	0	1	0	0	0	3	4	4	4	4	4	4	4	4	4	4	4	4	4	4	4	4	4	4	4	4	4	4	4	4	4	4	4	4	4
378	47sec	WeChat	2	1	1	2	1	0	0	0	1	0	0	0	3	3	3	3	3	3	3	3	3	3	3	3	3	3	3	3	3	3	3	3	3	3	3	3	3	3	3	3	3	3
379	110sec	WeChat	2	2	3	2	1	0	0	0	0	1	1	0	4	4	5	5	4	4	4	4	4	4	4	4	4	4	4	4	4	4	4	4	4	4	4	4	4	4	4	4	4	4
380	81sec	WeChat	2	2	1	2	1	0	0	0	1	0	0	0	5	5	5	5	5	5	5	5	5	5	5	5	5	5	5	5	5	5	5	5	5	5	5	5	5	5	5	5	5	5
381	93sec	WeChat	1	2	1	2	1	1	0	0	0	1	0	0	4	4	4	5	4	4	4	4	4	4	4	4	4	4	4	4	4	4	4	4	4	4	4	4	4	4	4	4	4	4
382	600sec	Direct Access	1	2	1	3	1	0	0	0	1	0	0	0	5	5	5	5	5	5	5	5	5	5	5	5	5	5	5	5	5	5	5	5	5	5	5	5	5	5	5	5	5	5
383	98sec	Direct Access	1	2	2	3	1	0	0	0	1	0	0	0	3	3	3	3	3	3	3	3	3	1	3	3	3	3	3	3	3	3	3	3	3	3	3	3	3	3	3	3	3	3
384	54sec	Direct Access	1	1	1	1	1	1	0	0	0	0	0	0	1	1	1	1	3	3	3	3	4	3	4	4	4	3	3	3	4	4	4	3	3	4	4	4	4	4	4	4	4	4
385	244sec	WeChat	2	2	1	1	1	0	0	0	0	1	0	0	4	4	4	4	4	4	4	4	4	4	4	4	4	4	4	4	4	4	4	4	4	4	4	4	4	4	4	4	4	4
386	87sec	WeChat	1	2	1	1	1	1	0	0	0	0	0	0	4	4	4	4	4	4	4	4	4	4	4	4	4	4	4	4	4	4	4	4	4	4	4	4	4	4	4	4	4	4
387	73sec	WeChat	2	2	3	2	1	0	0	0	1	1	1	0	4	4	4	4	4	4	4	4	4	4	4	4	4	4	4	4	4	4	4	4	4	4	4	4	4	4	4	4	4	4
388	112sec	Direct Access	1	2	2	2	1	1	0	0	1	0	1	0	4	5	4	4	4	4	4	4	4	4	4	4	4	4	4	4	4	4	4	4	4	4	4	4	4	4	4	4	4	4
389	200sec	WeChat	1	2	3	1	1	0	1	0	0	1	1	0	4	4	4	4	4	4	4	4	4	4	4	4	4	4	4	3	4	4	4	4	4	3	3	3	4	4	4	4	4	4
390	72sec	WeChat	2	2	1	3	1	1	1	1	1	1	1	0	5	5	5	5	5	5	5	5	5	5	5	5	5	5	5	5	5	5	5	5	5	5	5	5	5	5	5	5	5	5
391	113sec	Direct Access	2	2	1	1	1	1	0	0	1	1	0	0	5	5	5	5	3	5	5	5	4	4	4	4	4	4	4	4	4	4	4	4	5	4	4	4	4	4	4	4	4	4
392	115sec	Direct Access	1	2	1	2	1	1	0	1	1	0	0	0	4	4	4	4	4	4	4	4	4	4	4	4	4	4	4	4	4	4	4	4	4	4	4	4	4	4	4	4	4	4
393	64sec	Direct Access	2	3	1	1	1	1	1	0	0	0	0	0	5	5	5	5	5	5	5	5	5	5	5	5	5	5	5	5	5	5	5	5	5	5	5	5	5	5	5	5	5	5
394	126sec	Direct Access	1	2	1	1	1	1	0	1	0	0	0	0	4	4	4	4	4	4	4	4	4	4	4	4	4	4	4	4	4	4	4	4	4	4	4	4	4	4	4	4	4	4
395	94sec	WeChat	2	2	1	1	1	1	1	1	1	1	1	0	5	5	5	5	5	5	5	5	5	5	5	5	5	5	5	5	5	5	5	5	5	5	5	5	5	5	5	5	5	5
396	76sec	WeChat	2	2	1	1	1	0	0	0	1	1	0	0	4	4	4	4	4	4	4	4	4	4	3	3	3	3	3	3	3	3	3	3	3	3	3	3	3	3	4	4	4	4
397	1459sec	Direct Access	1	2	1	2	1	1	0	0	0	1	1	0	1	1	1	1	5	5	5	5	3	2	3	3	3	3	3	3	3	3	3	3	3	3	3	3	3	3	3	3	3	3
398	69sec	WeChat	1	2	1	2	1	1	0	0	0	0	1	0	3	3	3	3	3	3	3	3	3	3	3	3	3	3	3	3	3	3	3	3	3	3	3	3	3	3	3	3	3	3
399	314sec	WeChat	1	2	1	2	1	0	0	0	1	0	0	0	4	4	4	4	2	3	3	3	4	3	4	3	3	3	4	4	3	3	3	4	3	4	4	3	3	3	3	4	4	4
400	120sec	Direct Access	1	2	1	2	1	1	0	0	1	0	1	0	3	3	3	3	3	3	3	3	4	3	3	4	3	3	4	4	4	4	3	4	3	4	3	3	4	4	3	3	4	5
401	96sec	Direct Access	2	2	1	2	1	1	0	1	0	1	1	0	5	5	5	5	5	5	5	5	5	5	5	5	5	5	5	5	5	5	5	5	5	5	5	5	5	5	5	5	5	5
402	75sec	WeChat	1	2	1	2	1	0	0	0	0	0	0	0	3	3	3	3	3	3	3	3	3	3	3	3	3	3	3	3	3	3	3	3	3	3	3	3	3	3	3	3	3	3
403	63sec	WeChat	2	2	1	1	1	1	0	0	0	0	0	0	1	1	1	1	1	2	3	3	3	3	3	3	3	3	3	3	3	3	3	3	3	3	3	3	3	3	3	3	3	3
404	54sec	WeChat	2	2	1	2	1	1	0	0	1	1	0	0	5	5	5	5	5	5	5	5	5	5	5	5	5	5	5	5	5	5	5	5	5	5	5	5	5	5	5	5	5	5
405	85sec	Direct Access	1	2	2	2	1	1	0	0	0	1	0	0	3	3	3	3	3	3	3	3	3	3	3	3	3	3	3	3	3	3	3	3	3	3	3	3	3	3	3	3	3	3
406	1713sec	Direct Access	2	2	1	2	1	0	0	0	1	0	0	0	3	3	3	3	3	3	3	3	3	3	3	3	3	3	3	3	3	3	3	3	3	3	3	3	3	3	3	3	3	3
407	40sec	WeChat	2	2	1	1	1	1	0	0	0	0	0	0	4	4	4	4	4	4	4	4	4	4	4	4	4	4	4	4	4	4	4	4	4	4	4	4	4	4	4	4	4	4
408	279sec	WeChat	2	2	1	1	1	0	0	0	1	1	0	0	4	4	3	4	4	4	4	4	4	4	4	4	4	4	4	4	4	4	4	4	4	4	4	4	4	4	4	4	4	5
409	132sec	WeChat	2	2	1	2	1	0	0	0	0	1	0	1	3	3	5	5	3	4	4	4	4	4	4	4	4	4	3	3	3	3	4	4	4	4	4	4	4	4	4	3	3	4
410	80sec	WeChat	1	2	1	2	1	0	0	0	0	0	0	0	4	4	4	4	4	4	4	4	4	4	4	4	4	4	4	4	4	4	4	4	4	4	4	4	4	4	4	4	4	4
411	89sec	WeChat	1	2	1	2	1	1	0	0	0	0	0	0	4	4	4	4	4	4	4	4	4	4	4	4	4	4	4	4	4	4	4	4	4	4	4	4	4	4	4	4	4	4
412	162sec	WeChat	2	2	1	2	1	0	0	1	1	1	1	0	5	5	5	5	4	5	5	5	4	4	4	5	5	5	5	5	5	5	5	5	5	5	5	5	5	5	5	5	5	5
413	180sec	WeChat	2	2	1	2	1	0	0	0	1	1	1	0	5	5	5	5	3	4	4	4	4	3	4	4	4	4	4	4	4	4	4	4	4	4	4	4	4	4	4	4	4	4
414	107sec	Direct Access	1	2	1	2	1	0	0	0	1	0	0	0	3	4	3	4	3	3	2	3	3	2	3	3	3	3	3	3	3	3	3	3	3	3	3	3	3	3	3	3	3	3
415	191sec	Direct Access	2	2	1	2	1	0	0	0	1	0	0	0	4	4	4	4	4	4	3	3	5	5	4	4	3	3	4	3	4	3	3	4	3	4	3	4	4	3	4	4	3	4
416	87sec	WeChat	2	2	1	2	1	0	0	0	1	1	1	0	4	3	4	3	4	4	3	4	3	3	3	4	3	3	4	3	4	3	4	4	4	4	4	3	4	4	4	4	4	4
417	88sec	WeChat	1	2	1	3	1	1	0	1	0	0	0	0	3	3	3	3	3	3	3	3	3	3	3	3	3	3	3	3	3	3	3	3	3	3	3	3	3	3	3	3	3	3
418	96sec	WeChat	2	2	4	1	1	0	0	0	0	0	0	0	4	4	4	4	4	4	4	4	4	4	4	4	4	4	4	4	4	4	4	4	4	4	4	4	4	4	4	4	4	4
419	75sec	WeChat	1	2	1	2	1	0	0	0	1	1	1	0	4	4	4	5	5	4	5	4	4	3	5	4	3	4	4	4	5	4	4	5	4	5	4	4	4	4	4	4	4	4
420	158sec	WeChat	2	2	4	2	1	0	0	0	0	0	1	0	4	4	4	4	4	3	4	4	3	3	3	4	4	4	4	4	4	4	4	4	4	4	4	3	4	4	4	4	4	4
421	88sec	WeChat	1	1	1	2	1	1	0	0	1	1	0	0	5	4	5	4	5	4	5	4	5	5	5	5	5	5	5	5	5	5	5	5	5	5	5	5	5	5	5	5	5	5
422	211sec	Direct Access	2	2	1	1	1	0	0	0	1	0	0	0	4	4	4	4	3	4	4	4	4	4	4	4	4	4	4	4	4	4	4	4	4	4	4	4	4	4	4	4	4	4
423	66sec	WeChat	1	3	1	2	1	0	0	0	1	1	1	0	5	5	5	5	5	5	5	5	5	5	5	4	5	3	4	4	5	4	4	4	4	3	4	4	4	4	4	4	4	4
424	141sec	WeChat	2	2	3	2	1	1	0	0	1	1	0	0	3	3	3	3	4	4	3	3	3	4	3	3	3	3	3	3	3	3	3	3	3	3	3	3	3	3	3	3	3	3
425	236sec	WeChat	2	2	4	1	1	0	0	0	1	0	0	0	4	4	4	3	4	4	4	4	3	3	4	4	4	4	4	4	4	4	4	4	4	4	4	4	4	4	4	4	4	4
426	133sec	WeChat	2	2	4	2	1	0	0	0	1	1	1	0	4	4	4	4	4	4	4	4	4	4	4	4	4	4	4	4	4	4	4	4	4	4	4	4	4	4	4	4	4	4
427	70sec	WeChat	1	2	2	2	1	0	0	0	1	0	0	0	4	4	4	4	4	4	4	4	4	4	4	4	4	4	4	4	4	4	4	4	4	4	4	4	4	4	4	4	4	4
428	93sec	WeChat	2	2	4	1	1	1	0	0	1	0	0	0	5	5	5	5	5	5	5	5	5	5	5	5	5	4	4	4	4	4	4	4	4	4	4	4	4	4	4	4	4	4
429	157sec	Direct Access	1	2	1	1	1	1	1	1	1	1	1	0	4	4	4	4	4	4	4	4	4	4	4	4	4	4	4	4	4	4	4	4	4	4	4	4	4	4	4	4	4	4
430	112sec	WeChat	2	2	4	2	1	0	0	0	1	1	0	0	4	4	4	4	4	5	5	5	4	5	5	4	4	4	5	5	4	4	4	4	5	4	5	4	4	4	5	4	4	4
431	118sec	WeChat	1	2	4	1	1	1	1	0	1	1	0	0	4	4	4	4	3	3	4	4	4	3	3	3	4	3	4	4	3	3	3	3	4	4	4	4	4	3	3	4	4	4
432	231sec	WeChat	2	2	4	2	1	0	0	0	1	1	0	0	4	4	5	5	5	5	5	5	5	5	5	4	4	5	4	4	5	5	5	5	5	5	5	5	5	5	5	5	5	5
433	138sec	WeChat	2	2	2	2	1	0	0	0	1	1	1	0	3	3	3	3	3	3	3	3	3	3	3	3	3	3	1	1	1	1	1	1	1	3	3	3	1	4	1	1	1	1
434	97sec	WeChat	2	2	4	2	1	1	0	0	1	1	1	0	3	3	4	4	3	3	3	4	3	2	3	3	3	3	3	3	3	3	3	3	3	3	3	3	3	3	3	3	3	3
435	63sec	WeChat	2	2	4	1	1	1	1	1	1	1	1	0	4	4	4	4	4	4	4	4	4	4	4	4	4	4	4	4	4	4	4	4	4	4	4	4	4	4	4	4	4	4
436	74sec	WeChat	1	2	1	3	1	0	0	0	1	0	0	0	4	3	4	3	4	3	4	3	4	3	4	4	3	4	4	4	4	3	3	4	3	4	3	4	3	4	3	4	3	4
437	108sec	WeChat	1	2	1	2	1	1	0	0	1	0	0	0	4	4	4	4	3	4	4	4	3	3	3	4	4	4	3	4	4	4	3	2	4	4	3	4	2	4	4	3	3	3
438	65sec	WeChat	2	2	4	2	1	0	0	1	0	0	0	0	4	4	4	4	4	4	4	4	4	4	4	4	4	4	3	4	4	4	4	4	4	4	4	4	4	4	4	4	4	4
439	128sec	WeChat	1	2	4	2	1	0	0	0	0	1	1	0	4	4	4	4	4	4	4	4	4	4	4	4	3	3	4	4	3	4	4	3	4	4	4	3	4	4	3	4	4	4
440	132sec	WeChat	2	2	4	1	1	0	0	0	0	1	1	0	5	4	4	4	3	3	4	4	4	4	4	4	4	4	4	4	4	4	4	4	4	4	4	4	4	4	4	4	4	4
441	114sec	WeChat	1	2	4	1	1	0	0	0	1	1	0	0	1	1	1	1	1	1	1	1	1	3	2	2	3	3	2	2	2	2	2	2	2	2	2	2	2	2	2	2	2	2
442	311sec	Direct Access	2	2	1	2	1	1	0	1	1	1	1	0	4	4	4	3	4	3	3	4	3	3	3	3	3	3	4	4	4	4	3	3	3	3	3	3	3	3	3	3	3	3
443	154sec	WeChat	2	3	1	2	1	0	1	0	1	0	0	0	4	4	3	4	4	5	4	5	3	3	4	4	4	4	4	4	4	4	4	4	4	2	3	4	3	4	3	4	3	2
444	69sec	Direct Access	2	2	2	3	1	1	0	0	0	0	0	0	3	3	3	3	3	3	3	3	3	3	3	3	3	3	3	3	3	3	3	3	3	3	3	3	3	3	3	3	3	3
445	204sec	WeChat	2	3	3	2	1	0	0	0	0	1	0	0	3	3	4	4	4	4	4	4	3	3	3	3	3	3	4	4	4	4	4	4	4	4	4	4	4	4	4	3	3	3
446	98sec	WeChat	1	3	3	2	1	0	0	0	1	1	1	0	4	4	3	4	5	4	5	4	4	3	4	4	4	4	4	4	4	4	4	4	4	4	4	3	3	3	4	3	3	3
447	141sec	WeChat	2	3	3	2	1	0	0	0	0	0	0	0	4	4	4	4	4	4	4	4	4	4	4	4	4	4	4	4	4	4	4	3	4	4	4	4	4	4	4	4	3	4
448	88sec	WeChat	1	3	3	2	1	0	0	0	1	1	0	0	3	3	3	3	3	3	3	3	3	3	3	3	3	3	3	3	3	3	3	3	3	3	3	3	3	3	3	3	3	3
449	70sec	WeChat	2	3	3	2	1	1	0	0	1	0	0	0	3	3	3	3	3	3	3	3	3	3	3	3	3	3	3	3	3	3	3	3	3	3	3	3	3	3	3	3	3	3
450	171sec	WeChat	2	3	3	2	1	0	1	0	1	0	0	0	4	4	4	4	4	4	5	5	4	5	4	4	3	4	3	4	4	4	4	4	3	4	4	4	4	4	3	4	3	4
451	58sec	WeChat	2	3	2	1	1	1	0	0	0	0	0	0	1	1	1	2	4	4	5	4	4	5	4	5	5	4	5	4	5	4	5	5	5	5	4	4	4	4	4	5	4	5
452	101sec	WeChat	2	2	3	2	1	0	0	0	0	0	0	0	3	3	3	3	3	3	3	3	3	3	3	3	3	3	3	3	3	3	3	3	3	3	3	3	3	3	3	3	3	3
453	153sec	WeChat	2	3	3	1	1	0	0	0	0	0	1	0	5	5	5	5	5	5	5	5	5	5	5	5	5	5	5	5	5	5	5	5	5	5	5	5	5	5	5	5	5	5
454	64sec	WeChat	1	2	1	3	1	0	0	0	1	0	1	0	3	3	3	3	3	3	3	3	3	3	3	3	3	3	3	3	3	3	3	3	3	3	3	3	3	3	3	3	3	3
455	367sec	WeChat	1	3	3	1	1	0	0	0	1	1	0	0	4	4	4	4	3	4	4	4	4	3	3	4	3	3	4	3	3	3	3	4	3	4	3	4	4	3	4	4	3	3
456	190sec	WeChat	2	3	3	2	1	0	0	0	0	1	1	0	4	4	4	4	4	4	4	4	4	4	4	4	4	4	4	4	4	4	4	4	4	4	4	4	4	4	4	4	4	4
457	60sec	WeChat	1	1	1	2	1	0	0	0	0	0	0	0	3	3	3	3	3	3	3	3	3	3	3	3	3	3	3	3	3	3	3	3	3	3	3	3	3	3	3	3	3	3
458	120sec	Direct Access	1	2	1	3	1	0	0	0	1	0	0	0	4	4	4	4	4	4	4	4	4	4	4	4	4	4	4	4	4	4	4	4	4	4	4	4	4	4	4	4	4	4
459	102sec	Direct Access	2	2	4	2	1	0	0	0	1	1	1	0	4	4	5	4	4	4	4	4	4	4	4	4	4	4	4	4	4	4	4	4	4	4	4	4	4	4	4	4	4	4
460	84sec	WeChat	2	3	3	1	1	1	0	0	1	0	0	0	5	5	5	5	5	5	5	5	5	5	5	5	5	5	5	5	5	5	5	5	5	5	5	5	5	5	5	5	5	5
461	106sec	Direct Access	1	2	1	2	1	1	0	0	0	0	0	0	4	4	4	4	3	4	3	4	4	3	4	3	3	4	4	3	4	3	3	3	3	3	4	3	4	3	4	4	4	4
462	83sec	WeChat	2	3	3	1	1	0	0	0	0	1	1	0	4	4	4	4	4	4	4	4	4	4	4	4	4	4	4	4	4	4	4	4	4	4	4	4	4	4	4	4	4	4
463	105sec	WeChat	2	3	4	1	1	0	0	0	0	0	0	0	5	5	5	5	5	5	5	5	5	5	5	5	5	5	5	5	5	5	5	5	5	5	5	5	5	5	5	5	5	5
464	117sec	WeChat	2	2	1	2	1	0	0	0	1	0	0	0	4	4	5	4	3	4	3	4	4	3	3	4	4	4	4	4	4	4	4	3	3	4	4	4	4	4	4	4	4	4
465	162sec	WeChat	2	3	3	2	1	1	0	0	1	1	0	0	3	3	4	4	4	4	4	4	4	4	4	4	4	4	4	4	4	4	4	4	4	3	3	4	4	4	4	3	3	3
466	106sec	WeChat	1	2	4	1	1	0	0	0	0	1	1	0	5	5	4	5	4	5	5	5	4	4	5	5	4	5	5	4	5	5	4	4	5	4	4	5	5	5	4	5	5	5
467	65sec	WeChat	2	2	1	1	1	1	1	1	1	1	1	0	5	5	5	5	5	5	5	5	5	5	5	5	5	5	5	5	5	5	5	5	5	5	5	5	5	5	5	5	5	5
468	108sec	WeChat	2	3	3	3	1	1	0	0	0	1	0	0	3	3	3	3	3	3	3	3	3	5	5	4	4	3	4	4	4	4	3	3	4	4	4	4	4	4	4	4	4	4
469	85sec	Direct Access	1	2	1	1	1	1	0	0	1	0	0	0	4	4	4	4	4	4	4	4	4	4	4	4	4	4	4	4	4	4	3	3	4	4	3	4	4	3	4	4	3	4
470	74sec	WeChat	1	2	1	2	1	0	0	0	0	1	0	0	3	3	3	3	3	3	3	3	4	4	4	4	4	3	4	4	4	4	4	3	4	3	3	3	4	3	3	4	3	3
471	137sec	WeChat	2	3	2	1	1	1	0	0	0	0	0	0	4	4	4	3	4	3	3	3	4	4	4	3	3	3	4	4	4	4	4	4	4	4	2	3	3	4	4	4	4	4
472	95sec	WeChat	1	2	1	1	1	0	0	0	0	1	1	0	3	3	3	3	3	3	3	3	3	3	3	3	3	3	3	3	3	3	3	3	3	3	3	3	3	3	3	3	3	3
473	75sec	Direct Access	1	2	1	2	1	1	1	1	1	1	1	0	3	3	3	3	3	3	3	3	3	3	3	3	3	3	3	3	3	3	3	3	3	3	3	3	3	3	3	3	3	3
474	58sec	WeChat	1	2	1	2	1	1	1	1	1	1	1	0	1	1	1	1	1	1	1	1	5	5	5	5	5	5	5	5	4	4	4	4	4	4	4	4	4	4	4	4	4	4
475	205sec	WeChat	2	2	3	1	1	0	0	0	0	1	0	0	5	5	5	5	3	4	4	4	4	3	4	4	4	4	5	5	5	5	4	4	4	4	3	3	4	4	4	4	4	4
476	109sec	WeChat	2	1	2	2	1	0	0	0	0	1	0	0	4	4	4	4	4	3	3	3	4	4	4	4	4	4	4	4	4	4	4	4	3	4	4	4	4	4	4	4	4	4
477	39sec	WeChat	1	3	3	2	1	0	0	0	1	0	0	0	3	3	3	3	3	3	3	3	3	3	3	3	3	3	3	3	3	3	3	3	3	3	3	3	3	3	3	3	3	3
478	131sec	WeChat	1	2	1	2	1	0	0	0	1	1	1	0	4	4	4	4	4	4	4	4	4	5	4	4	4	4	4	4	5	5	5	5	5	4	5	5	5	4	5	5	5	5
479	97sec	WeChat	2	2	2	2	1	1	0	0	0	1	1	0	5	5	5	5	4	5	5	5	5	2	5	5	5	5	5	5	5	5	5	5	5	5	5	5	5	5	5	5	5	5
480	118sec	WeChat	1	2	1	1	1	1	1	0	1	0	0	0	4	4	4	4	4	4	4	4	4	4	4	4	4	4	4	4	4	4	4	4	4	4	4	4	4	4	4	4	4	4
481	120sec	WeChat	2	2	4	1	1	1	0	1	1	1	1	0	4	4	5	5	5	5	5	5	5	5	5	5	5	5	5	5	5	5	5	5	5	5	5	5	5	5	4	4	5	5
482	55sec	Direct Access	2	2	1	2	1	0	0	1	1	0	0	0	3	3	3	3	3	3	3	3	3	3	3	3	3	3	3	3	3	3	3	3	3	3	3	3	3	3	3	3	3	3
483	78sec	Direct Access	1	2	1	1	1	1	0	0	0	0	0	0	5	5	5	5	5	5	5	5	5	5	5	5	5	5	5	5	5	5	5	5	5	5	5	5	5	5	5	5	5	5
484	139sec	WeChat	1	2	2	1	1	0	0	0	1	0	0	0	3	3	3	3	3	3	3	3	3	3	3	3	3	3	3	3	3	3	3	3	3	3	3	3	3	3	3	3	3	3
485	57sec	WeChat	1	2	1	2	1	1	0	0	0	0	0	0	4	4	4	4	4	4	4	4	4	4	4	4	4	4	4	4	4	4	4	4	4	4	4	4	4	4	4	4	4	4
486	83sec	Direct Access	2	1	2	2	1	0	0	0	1	1	0	0	3	3	3	3	3	3	3	3	3	3	3	3	3	3	3	3	3	3	3	3	3	3	3	3	3	3	3	3	3	3
487	104sec	WeChat	2	2	4	1	1	1	1	0	1	0	0	0	4	4	4	4	4	4	4	4	4	4	4	4	4	4	4	4	4	4	4	4	4	4	4	4	4	4	4	4	4	4
488	215sec	Direct Access	2	2	2	2	1	1	1	0	1	0	0	0	4	4	4	4	4	4	4	4	4	4	4	4	4	4	4	4	4	4	4	4	4	4	4	4	4	4	4	4	4	4
489	92sec	WeChat	1	2	2	2	1	0	0	0	1	1	1	0	4	4	3	3	4	4	4	4	3	4	3	4	4	4	4	4	3	4	4	4	4	4	4	4	4	3	4	4	4	4
490	149sec	Direct Access	2	2	2	2	1	0	0	0	1	0	0	0	3	3	3	3	3	3	3	3	3	3	3	3	3	3	3	3	3	3	3	3	3	3	3	3	3	3	3	3	3	3
491	79sec	WeChat	2	2	3	2	1	1	1	1	1	1	1	0	3	3	3	3	3	3	3	3	3	3	3	3	3	3	3	3	3	3	3	3	3	3	3	3	3	3	3	3	3	3
492	90sec	WeChat	2	2	3	3	1	1	0	1	1	1	1	0	3	3	3	3	3	3	3	3	3	3	3	3	3	3	3	3	3	3	3	3	3	3	3	3	3	3	3	3	3	3
493	141sec	WeChat	2	1	4	2	1	0	0	0	0	1	1	0	4	4	4	4	4	4	4	4	4	4	4	4	4	4	4	4	4	4	4	4	4	4	4	4	4	4	4	4	4	4
494	141sec	WeChat	1	2	3	2	1	0	0	0	0	1	1	0	4	4	4	4	4	4	4	4	4	4	4	4	4	4	4	4	4	4	4	4	4	4	4	4	4	4	4	4	4	4
495	158sec	Direct Access	1	2	3	2	1	0	0	0	1	1	0	0	5	5	5	5	5	5	5	5	5	5	5	5	5	5	5	5	5	5	5	5	5	5	5	5	5	5	5	5	5	5
496	101sec	Direct Access	1	2	1	1	1	0	0	1	0	0	0	0	3	3	4	5	3	4	5	5	4	2	3	3	3	3	3	3	3	3	3	3	3	3	3	3	3	3	3	3	3	3
497	150sec	Direct Access	1	2	3	2	1	0	0	0	0	1	0	1	4	5	5	4	3	5	5	5	4	3	4	3	4	3	4	4	4	5	4	4	5	4	5	3	4	3	4	5	4	3
498	110sec	WeChat	1	2	1	2	1	0	0	1	0	0	0	0	5	5	5	5	5	5	5	5	5	5	5	5	5	5	5	5	5	5	5	5	5	5	5	5	5	5	5	5	5	5
499	102sec	Direct Access	2	1	2	1	1	0	0	0	1	1	0	0	4	4	4	4	4	4	5	5	4	4	5	4	4	4	4	4	4	4	4	4	5	4	4	4	5	5	5	5	5	5
500	107sec	Direct Access	2	1	2	1	1	0	0	0	1	1	0	0	3	3	3	3	3	3	3	4	3	3	3	3	3	3	3	3	3	3	4	4	4	4	4	4	4	4	4	4	4	4
501	145sec	Direct Access	1	1	2	3	1	1	0	0	0	0	1	0	4	4	4	4	3	3	3	3	3	3	3	3	3	3	4	4	4	4	4	4	4	4	4	4	4	4	4	4	4	4
502	157sec	Direct Access	2	1	2	2	1	1	0	0	1	1	0	0	4	3	5	3	4	4	5	5	4	3	4	4	4	4	4	4	4	4	4	4	4	4	4	4	4	4	4	4	4	4
503	83sec	Direct Access	2	1	1	2	1	0	0	0	0	1	1	0	3	3	3	3	3	3	3	3	3	3	3	3	3	3	3	3	3	3	3	3	3	3	3	3	3	3	3	3	3	3
504	122sec	Direct Access	2	1	2	2	1	0	0	0	0	1	1	1	3	3	3	3	4	4	4	4	4	4	4	3	3	3	4	4	4	4	3	3	3	3	3	3	3	3	3	3	3	3
505	82sec	Direct Access	2	1	1	3	1	0	0	0	0	0	0	1	4	4	4	4	4	4	4	4	4	4	4	4	4	4	4	4	4	4	4	4	4	4	4	4	4	4	4	4	4	4
506	96sec	Direct Access	2	1	1	3	1	0	0	0	0	1	0	0	4	3	5	5	3	2	3	3	3	5	4	4	3	3	3	4	4	3	3	4	4	4	3	5	3	4	4	3	4	4
507	59sec	Direct Access	2	1	2	2	1	1	1	0	0	1	1	0	3	3	3	3	3	3	3	3	3	3	3	5	5	5	4	4	4	4	5	5	5	5	5	5	5	5	5	5	5	5
508	90sec	Direct Access	2	1	1	2	1	0	1	0	0	1	1	0	3	3	4	3	3	3	4	4	3	3	3	3	3	3	3	3	3	3	2	3	3	2	3	3	2	2	3	3	3	2
509	128sec	Direct Access	2	1	2	2	1	0	0	0	1	1	0	0	4	4	5	2	3	3	4	4	2	3	2	3	3	3	3	3	3	3	4	4	4	2	2	2	3	1	2	3	3	4
510	188sec	Direct Access	2	1	2	2	1	0	0	0	1	1	0	0	4	4	4	4	4	4	4	4	4	4	4	4	4	4	4	4	4	4	3	4	4	4	4	4	4	4	4	4	4	4
511	73sec	WeChat	2	1	2	3	1	1	1	1	1	1	1	0	3	3	3	3	3	3	3	3	3	3	3	3	3	3	3	3	3	3	3	3	3	3	3	3	3	3	3	3	3	3
512	101sec	Direct Access	2	1	1	2	1	0	0	0	1	1	1	0	4	3	3	4	3	4	4	4	4	4	4	4	4	4	4	4	4	4	4	4	4	4	4	4	4	4	4	4	4	4
513	298sec	Direct Access	2	1	2	3	1	1	0	0	0	1	0	0	4	3	3	3	3	4	4	4	3	4	2	3	3	3	3	3	3	3	3	3	3	3	3	3	3	3	3	3	3	3
514	170sec	Direct Access	2	1	1	2	1	0	0	0	1	0	0	0	3	4	3	3	4	3	3	3	3	3	4	3	4	3	3	3	3	3	3	3	3	3	3	2	3	3	3	3	4	3
515	345sec	Direct Access	2	1	2	2	1	0	0	0	0	1	1	0	4	4	4	4	3	4	4	4	3	2	3	3	3	3	4	4	4	4	4	4	4	4	4	4	3	3	3	4	4	4
516	134sec	Direct Access	2	1	2	2	1	0	0	0	0	1	0	0	4	4	4	4	3	4	4	4	3	3	4	3	3	3	4	4	4	4	4	4	4	4	4	4	4	4	4	4	4	4
517	91sec	Direct Access	2	1	2	2	1	1	0	0	0	1	0	0	5	5	5	5	2	5	5	5	5	5	5	4	4	4	4	4	4	4	4	4	4	4	4	4	4	4	4	4	5	5
518	216sec	Direct Access	2	1	2	2	1	1	0	0	1	1	1	0	4	4	5	5	5	5	5	5	4	5	4	4	4	4	4	4	4	4	4	4	4	4	4	4	4	4	4	4	4	4
519	107sec	Direct Access	2	1	1	2	1	0	0	0	1	1	0	0	3	3	4	4	4	4	4	3	4	3	4	4	4	4	3	3	3	3	3	4	4	4	4	4	4	4	4	4	4	3
520	97sec	WeChat	2	1	2	3	1	0	0	0	0	1	0	0	4	4	4	4	4	4	4	4	4	3	3	4	3	4	4	4	3	4	4	4	4	4	4	4	5	5	5	4	5	5
521	78sec	Direct Access	2	1	2	1	1	0	0	0	0	1	1	1	4	4	4	4	4	4	4	4	4	4	4	4	4	4	4	4	4	4	4	4	4	4	4	4	4	4	4	4	4	4
522	57sec	Direct Access	2	1	2	2	1	0	0	0	0	1	0	0	4	4	4	4	4	4	4	4	4	4	4	4	4	4	4	4	4	4	4	4	4	4	4	4	4	4	4	4	4	4
523	71sec	Direct Access	2	1	2	4	1	0	0	0	0	0	1	0	3	3	4	4	3	3	4	4	4	4	4	4	4	4	4	4	4	4	4	4	4	4	4	4	4	4	4	4	4	4
524	73sec	Direct Access	2	1	1	2	1	1	0	0	1	1	1	0	5	5	5	5	5	5	5	5	5	5	5	5	5	5	5	5	5	5	5	5	5	5	5	5	5	5	5	5	5	5
525	62sec	Direct Access	2	1	2	1	1	1	1	1	1	1	1	0	5	5	5	5	5	5	5	5	5	5	5	5	5	5	5	5	5	5	5	5	5	5	5	5	5	5	5	5	5	5
526	84sec	Direct Access	2	1	1	2	1	0	0	0	0	1	0	0	4	4	4	3	3	3	3	3	3	3	3	3	3	3	4	3	3	3	3	3	3	3	3	3	3	3	3	3	3	3
527	101sec	Direct Access	2	1	2	2	1	1	0	0	1	1	0	0	4	4	4	4	4	4	4	4	4	4	4	4	4	4	4	4	4	4	4	4	4	4	4	4	4	4	4	4	4	4
528	100sec	Direct Access	2	1	1	2	1	0	1	1	1	0	0	0	5	5	5	5	5	5	5	5	5	5	5	5	5	5	5	5	5	5	5	5	5	5	5	5	5	5	5	5	5	5
529	112sec	Direct Access	2	1	2	2	1	0	0	0	0	1	1	0	3	3	3	3	3	3	4	4	4	3	3	4	4	4	4	4	4	4	4	4	4	4	4	4	4	4	4	4	4	4
530	96sec	Direct Access	2	1	1	3	1	0	0	0	1	0	0	0	4	4	4	4	4	4	4	4	4	4	4	4	4	4	4	4	4	4	4	4	4	4	4	4	4	4	4	4	4	4
531	54sec	Direct Access	2	1	1	2	1	0	1	0	0	0	0	0	3	3	3	3	3	3	3	3	3	3	3	3	3	3	3	3	3	3	3	3	3	3	3	3	3	3	3	3	3	3
532	88sec	Direct Access	2	1	1	1	1	1	0	0	1	0	0	0	4	4	4	4	4	4	4	4	4	4	4	4	4	4	4	4	4	4	4	4	4	4	4	4	4	4	4	4	4	4
533	115sec	Direct Access	2	1	1	1	1	0	0	0	0	1	1	0	3	3	4	4	4	4	4	4	4	4	4	4	4	4	4	4	4	4	3	3	3	4	4	4	3	3	3	3	3	3
534	129sec	Direct Access	2	1	1	2	1	0	0	0	1	0	0	0	4	4	4	4	4	4	4	4	4	4	4	4	4	4	4	4	4	4	4	4	4	4	4	4	4	4	4	4	4	4
535	110sec	Direct Access	2	1	1	1	1	1	0	0	1	1	0	0	4	4	4	4	4	4	3	3	3	4	3	4	4	4	4	4	4	4	4	4	4	3	3	3	3	3	3	3	3	3
536	152sec	Direct Access	2	1	1	2	1	0	0	0	1	1	0	0	4	4	4	4	2	4	4	4	4	4	4	4	4	4	4	3	3	4	4	4	4	3	3	4	3	3	3	3	3	3
537	100sec	Direct Access	2	1	2	2	1	0	0	0	0	0	0	1	4	4	4	4	4	4	4	4	4	4	4	4	4	4	4	4	4	4	4	4	4	4	4	4	4	4	4	4	4	4
538	218sec	Direct Access	2	1	2	3	1	1	0	0	0	0	0	0	3	3	3	3	4	4	4	4	3	3	3	3	3	3	4	3	3	3	3	4	4	3	3	3	4	3	3	3	3	3
539	101sec	Direct Access	2	1	2	2	1	0	0	0	0	1	0	0	4	4	4	4	3	4	4	4	4	4	4	4	4	4	4	4	4	4	4	4	4	4	4	4	4	4	4	4	4	4
540	103sec	Direct Access	2	1	1	2	1	0	0	0	1	0	0	0	4	4	4	4	4	4	4	4	3	3	3	3	3	3	3	3	3	3	3	3	3	3	3	3	3	3	3	3	3	3
541	206sec	Direct Access	2	1	1	2	1	0	0	0	0	1	1	0	3	3	3	3	3	3	4	4	4	3	4	4	4	4	4	4	4	4	4	4	4	4	4	4	4	4	4	4	4	4
542	216sec	Direct Access	2	1	2	2	1	1	0	0	0	0	0	0	3	3	4	3	3	3	4	4	4	3	3	3	3	3	3	3	3	3	3	3	3	4	3	4	3	3	3	3	3	3
543	204sec	Direct Access	2	1	2	1	1	0	0	0	0	1	1	0	4	5	5	5	4	4	5	5	5	4	4	4	4	5	4	4	4	4	4	5	4	4	4	4	4	4	3	4	4	4
544	69sec	WeChat	1	1	2	2	1	1	0	0	0	1	1	0	4	4	4	4	4	4	4	4	4	4	4	4	4	4	4	4	4	4	4	4	4	4	4	4	4	4	4	4	4	4
545	102sec	Direct Access	2	1	1	2	1	1	0	0	0	1	1	0	5	5	5	4	4	5	5	5	5	5	3	5	5	4	5	5	5	4	5	5	5	5	5	5	5	5	5	5	5	5
546	270sec	Direct Access	2	1	1	3	1	0	0	0	0	1	1	0	4	3	3	2	2	3	4	3	4	4	3	2	2	2	3	3	3	3	4	4	4	3	3	3	3	3	3	3	4	4
547	155sec	Direct Access	2	1	1	2	1	1	0	0	0	0	0	0	5	5	5	5	4	4	5	5	4	4	4	4	4	4	4	4	4	5	5	5	5	4	4	4	5	5	5	5	4	4
548	113sec	Direct Access	2	1	4	1	1	0	0	0	0	1	0	0	5	5	5	5	5	5	5	5	5	5	5	5	5	5	5	5	5	5	5	5	5	5	5	5	5	5	5	5	5	5
549	95sec	Direct Access	2	1	2	3	1	0	0	0	0	1	1	0	3	3	3	3	4	4	4	4	4	3	4	3	3	3	3	3	3	4	4	4	3	3	3	3	3	3	3	3	4	4
550	74sec	Direct Access	2	1	2	2	1	1	1	1	1	1	1	0	4	4	4	4	4	4	4	4	4	4	4	4	4	4	4	4	4	4	4	4	4	4	4	4	4	4	4	4	4	4
551	224sec	Direct Access	2	1	1	2	1	0	1	0	0	0	1	0	4	4	4	3	4	4	4	4	4	4	4	4	4	4	4	4	4	4	4	4	4	4	4	4	4	4	4	4	4	5
552	283sec	Direct Access	2	1	2	1	1	0	0	0	1	0	0	0	4	4	4	4	4	4	5	4	4	4	4	4	4	4	4	4	4	4	3	4	4	3	4	4	4	4	4	4	4	4
553	233sec	Direct Access	1	1	1	2	1	0	0	0	1	1	0	0	3	4	5	4	3	4	5	4	4	4	4	3	3	3	4	4	3	4	4	4	4	3	4	4	4	4	3	3	3	4
554	114sec	Direct Access	2	1	2	3	1	0	0	0	0	1	0	0	5	5	5	5	5	5	5	5	5	5	5	5	5	5	5	5	5	5	5	5	5	5	5	5	5	5	5	5	5	5
555	160sec	Direct Access	2	1	1	2	1	0	1	0	1	0	0	0	4	3	4	4	3	4	4	4	4	2	3	3	3	3	5	4	3	3	3	3	2	3	4	3	3	4	3	3	4	4
556	92sec	Direct Access	2	1	2	1	1	1	0	0	0	0	0	0	5	5	5	5	5	5	5	5	5	5	5	5	5	5	5	5	5	5	5	5	5	5	5	5	5	5	5	5	5	5
557	110sec	Direct Access	2	1	1	2	1	0	0	0	0	1	1	0	4	4	4	4	4	4	4	4	3	3	4	4	4	4	4	4	4	4	4	4	4	4	4	4	4	4	4	4	4	3
558	184sec	Direct Access	2	1	2	2	1	0	0	0	1	0	1	0	4	4	4	4	3	4	4	4	4	3	3	4	4	4	4	4	4	4	4	4	4	4	4	4	4	4	4	4	4	4
559	212sec	Direct Access	2	1	2	3	1	1	0	0	0	0	0	0	3	3	3	3	3	2	3	2	3	1	2	2	2	2	2	2	3	2	2	3	2	3	2	2	2	2	2	3	3	3
560	233sec	Direct Access	2	1	1	2	1	0	1	0	0	0	0	0	4	3	5	3	3	3	4	4	3	3	3	4	4	4	3	3	3	3	3	3	3	2	3	3	3	3	3	3	3	4
561	158sec	Direct Access	2	1	2	2	1	0	0	0	0	1	1	0	4	3	4	4	3	3	3	4	4	4	3	3	3	3	4	4	4	4	4	4	4	4	4	4	4	4	4	4	4	4
562	87sec	Direct Access	2	1	1	2	1	1	1	1	1	1	1	0	4	4	4	4	3	3	4	4	4	4	4	4	4	4	4	4	4	4	4	4	4	4	4	4	4	4	4	4	4	4
563	364sec	Direct Access	2	1	1	1	1	0	0	0	0	1	1	0	3	3	3	3	4	4	4	4	4	3	3	3	3	3	3	4	4	4	3	4	3	3	3	3	3	3	3	3	4	4
564	131sec	Direct Access	2	1	2	2	1	0	0	0	0	1	0	0	3	3	3	3	4	4	4	4	4	4	4	4	4	4	4	4	4	4	4	4	4	4	4	4	4	4	4	4	4	4
565	185sec	Direct Access	2	1	1	1	1	0	0	0	0	0	1	0	3	3	3	3	3	4	4	4	3	3	3	3	3	3	3	3	3	3	3	3	3	3	3	3	3	3	3	3	3	3
566	108sec	Direct Access	2	1	1	3	1	1	0	0	0	0	0	0	3	3	3	3	3	3	3	3	3	3	3	3	3	3	3	3	3	3	3	3	3	3	3	3	3	3	3	3	3	3
567	69sec	Direct Access	2	1	1	2	1	1	0	0	1	1	1	0	4	4	4	4	4	4	4	4	4	4	4	4	4	4	4	4	4	4	4	4	4	4	4	4	4	4	4	4	4	4
568	100sec	Direct Access	2	1	1	2	1	0	0	0	1	0	0	0	3	4	4	4	4	4	4	4	4	4	4	4	4	4	4	4	4	4	4	4	4	4	4	4	4	4	4	4	4	4
569	325sec	Direct Access	2	1	2	2	1	0	0	0	0	1	0	0	5	3	3	5	3	5	5	5	5	5	5	5	5	5	5	5	5	5	5	5	5	5	5	5	5	5	5	5	5	5
570	206sec	Direct Access	2	1	2	3	1	0	0	0	0	1	0	0	4	4	4	3	4	4	5	4	3	3	3	3	3	3	4	4	4	3	4	4	4	3	4	4	4	3	4	4	4	5
571	302sec	Direct Access	2	1	2	2	1	1	0	0	0	1	1	0	3	3	4	3	4	4	4	4	4	3	3	3	3	3	4	4	4	4	3	4	4	3	3	4	3	3	4	3	3	4
572	116sec	Direct Access	2	1	1	2	1	1	0	0	0	1	0	0	4	5	4	5	3	3	5	5	4	3	3	4	4	4	4	4	4	4	4	4	4	4	4	4	4	4	4	5	5	5
573	83sec	Direct Access	2	1	1	2	1	0	0	0	0	1	1	0	4	3	4	4	4	4	4	4	4	4	4	4	4	4	4	4	4	4	4	4	4	4	4	4	4	4	4	4	4	4
574	164sec	Direct Access	2	1	1	1	1	0	0	0	0	1	0	0	3	3	3	3	1	1	3	3	3	3	3	3	3	3	3	3	3	3	2	4	3	1	1	1	2	2	2	3	3	3
575	66sec	Direct Access	2	1	2	2	1	0	0	0	1	1	0	0	4	4	4	4	4	4	4	4	4	4	4	4	4	4	4	4	4	4	4	4	4	4	4	4	4	4	4	4	4	4
576	113sec	Direct Access	2	1	1	3	1	0	0	0	0	0	1	0	3	3	3	3	3	3	3	3	3	3	3	3	3	3	3	3	3	3	3	3	3	3	3	3	3	3	3	3	3	3
577	76sec	Direct Access	2	1	1	2	1	0	0	0	0	1	1	0	4	4	4	4	4	4	4	4	4	4	4	4	4	4	4	4	4	4	4	4	4	4	4	4	4	4	4	4	4	4
578	107sec	Direct Access	2	1	1	1	1	0	0	0	1	1	1	0	4	4	5	5	4	4	4	4	4	4	4	4	4	4	4	4	4	4	4	4	4	4	4	4	4	4	4	4	4	4
579	82sec	Direct Access	2	1	1	1	1	0	0	1	0	0	0	0	3	3	3	3	3	3	3	4	3	3	3	3	3	3	3	3	3	3	3	3	3	3	3	3	3	3	3	3	3	3
580	188sec	Direct Access	2	1	1	2	1	0	0	0	0	1	0	0	3	3	3	3	4	3	3	3	4	4	3	3	3	3	3	3	4	3	4	4	4	3	4	4	3	3	3	3	3	3
581	209sec	Direct Access	2	1	1	1	1	1	0	0	0	0	0	0	1	3	3	3	4	4	4	4	3	4	4	3	4	2	4	4	4	4	4	4	4	4	4	4	4	4	4	4	3	4
582	159sec	Direct Access	2	1	3	1	1	0	0	0	0	1	0	0	5	4	5	4	5	3	5	5	3	3	4	4	4	4	4	5	5	5	5	5	5	4	3	3	5	4	5	5	5	5
583	161sec	Direct Access	2	1	1	2	1	0	0	0	0	1	1	0	4	4	4	3	3	3	4	4	3	3	3	3	3	3	4	4	4	4	4	4	4	4	4	4	4	3	3	4	3	4
584	189sec	Direct Access	2	1	1	2	1	0	0	0	0	1	0	0	4	4	5	4	3	4	5	5	4	2	3	3	3	3	3	3	3	3	3	4	4	3	4	4	4	3	3	3	4	4
585	71sec	Direct Access	2	1	2	2	1	1	0	0	0	0	0	0	3	4	4	4	3	3	4	4	4	4	4	4	4	4	4	4	4	4	3	3	3	3	3	3	3	3	3	3	3	3
586	99sec	Direct Access	2	1	1	2	1	0	0	0	0	1	1	0	3	3	4	4	4	4	4	5	3	3	4	3	4	4	4	4	3	4	4	4	4	3	4	4	4	4	3	4	4	3
587	196sec	Direct Access	2	1	1	2	1	0	0	1	1	1	1	0	3	3	4	3	4	3	3	3	3	3	3	4	4	3	3	3	3	3	3	4	3	3	3	3	3	3	4	4	4	4
588	203sec	Direct Access	2	1	2	2	1	1	0	0	0	0	0	0	4	4	3	4	4	4	4	4	5	4	4	4	4	5	4	5	4	5	4	4	5	4	4	4	5	4	4	4	4	4
589	361sec	Direct Access	2	1	2	1	1	1	0	0	0	1	1	1	3	3	4	3	3	3	3	3	3	3	4	3	3	3	4	3	3	3	3	4	3	4	3	3	3	3	3	4	3	4
590	127sec	Direct Access	2	1	1	2	1	1	0	0	0	0	1	0	4	4	4	4	3	4	4	4	3	4	3	3	3	3	4	4	4	4	4	4	4	4	4	4	4	4	4	4	4	4
591	96sec	Direct Access	2	1	1	2	1	1	1	1	1	1	1	0	5	5	5	5	5	5	5	5	5	5	5	5	5	5	5	5	5	5	5	5	5	5	5	5	5	5	5	5	5	5
592	899sec	Direct Access	2	1	1	1	1	1	0	0	0	1	0	0	4	4	4	4	4	4	4	4	4	4	4	4	4	4	4	4	4	4	4	4	4	4	4	4	4	4	4	4	4	4
593	69sec	Direct Access	2	1	2	1	1	0	0	0	1	1	1	0	1	1	1	1	1	1	1	1	1	2	1	1	1	1	1	1	2	1	1	1	1	1	1	1	1	1	1	1	1	1
594	183sec	Direct Access	2	1	3	2	1	1	0	0	0	1	1	0	4	4	4	4	4	4	4	4	4	3	3	3	3	3	3	3	4	3	4	3	3	4	4	4	4	3	3	4	3	4
595	95sec	Direct Access	2	1	1	2	1	0	0	0	0	1	1	0	4	4	4	4	4	3	3	4	4	3	3	3	3	4	4	4	4	3	3	4	3	3	3	3	3	4	3	4	3	4
596	67sec	Direct Access	2	1	1	2	1	1	0	0	0	1	0	0	4	4	4	4	4	4	4	4	4	4	4	4	4	4	4	4	4	4	4	4	4	4	4	4	4	4	4	4	4	4
597	364sec	Direct Access	2	1	1	2	1	0	0	0	0	1	0	0	4	4	4	4	3	4	4	4	5	4	4	4	4	4	4	4	4	4	4	4	4	4	4	4	4	4	4	4	4	4
598	186sec	Direct Access	2	1	1	2	1	0	0	0	0	1	0	0	4	4	4	4	4	4	4	4	4	2	3	4	4	4	4	4	4	4	4	4	4	4	4	4	4	4	4	4	4	4
599	118sec	Direct Access	2	1	1	2	1	0	0	0	0	0	1	0	3	3	3	3	2	3	4	3	3	3	2	3	3	3	3	3	3	3	3	3	3	2	2	3	3	3	3	2	2	2
600	107sec	Direct Access	2	1	2	3	1	0	0	0	1	0	0	0	1	1	1	1	3	4	4	4	4	4	4	4	4	4	4	4	4	4	4	4	4	4	4	4	4	4	4	4	4	4
601	65sec	Direct Access	2	1	1	2	1	1	0	0	1	0	1	0	2	1	1	1	2	1	2	2	1	1	4	3	2	1	2	2	2	3	2	3	3	2	2	2	2	3	2	2	3	2
602	99sec	Direct Access	2	1	1	1	1	1	0	0	1	1	0	0	5	5	5	5	4	5	5	5	5	5	5	5	5	5	5	5	5	5	5	5	5	5	5	5	5	5	5	5	5	5
603	131sec	Direct Access	2	1	2	1	1	1	0	0	0	0	1	0	5	5	5	5	4	5	5	5	5	5	5	5	5	5	5	5	5	5	5	5	5	5	5	5	5	5	5	5	5	5
604	121sec	Direct Access	2	1	2	2	1	0	0	1	0	1	1	0	3	3	3	3	4	4	4	4	4	4	4	4	4	4	4	4	4	4	4	4	4	4	4	4	4	4	4	4	4	4
605	139sec	Direct Access	2	1	1	3	1	0	0	0	0	0	1	0	3	3	3	2	3	4	4	3	3	3	2	3	3	3	3	3	3	3	2	2	2	2	2	2	4	2	3	3	3	3
606	173sec	Direct Access	2	1	1	3	1	0	0	0	0	1	0	0	3	3	5	3	3	3	4	4	4	3	3	4	4	4	4	3	4	4	4	4	4	4	3	4	4	3	4	4	4	4
607	165sec	Direct Access	2	1	1	1	1	0	0	0	0	0	0	1	4	4	5	3	4	4	5	5	4	4	3	4	4	4	4	4	4	4	4	4	4	4	4	4	4	4	4	4	4	5
608	96sec	Direct Access	2	1	1	2	1	0	1	0	1	0	0	0	4	4	4	4	3	3	3	3	3	4	3	4	3	3	3	3	4	4	3	4	4	4	4	4	4	4	4	4	4	4
609	306sec	Direct Access	2	1	1	2	1	0	1	1	0	0	0	0	3	3	4	4	4	3	4	4	3	3	3	4	3	4	3	4	3	3	3	4	3	3	3	3	4	3	3	3	3	3
610	2733sec	Direct Access	2	1	1	2	1	1	0	0	1	1	0	0	3	4	3	3	3	4	4	3	4	3	4	3	3	3	3	4	4	3	4	4	4	3	3	3	3	3	3	3	3	3
611	113sec	Direct Access	2	1	3	1	1	1	0	0	0	1	1	0	3	3	5	5	3	3	4	3	4	2	4	3	4	3	3	4	3	2	3	3	3	4	3	4	4	3	3	4	4	4
612	120sec	Direct Access	2	1	3	3	1	0	0	0	0	0	1	1	4	4	4	3	4	4	4	4	4	4	4	4	4	4	4	4	4	4	4	4	4	4	4	4	4	4	4	4	4	4
613	147sec	Direct Access	2	1	2	2	1	0	0	0	0	0	1	0	3	3	4	3	4	3	5	4	4	4	4	4	3	3	3	3	3	3	3	3	2	3	2	3	3	4	4	3	4	4
614	151sec	Direct Access	2	1	2	2	1	0	0	0	0	1	1	0	4	4	4	4	4	3	4	4	3	3	4	4	3	4	3	4	4	4	4	4	4	3	4	4	4	4	4	3	4	4
615	153sec	Direct Access	2	1	4	2	1	1	1	0	1	1	1	0	4	3	5	3	4	4	4	4	4	2	3	3	4	4	3	3	3	4	3	3	3	4	4	4	3	3	4	4	4	4
616	94sec	WeChat	1	1	1	2	1	0	0	0	1	0	1	0	4	4	4	4	3	3	3	3	3	5	4	4	4	4	4	4	3	3	3	3	3	3	3	3	3	3	3	3	3	3
617	93sec	Direct Access	2	1	2	1	1	0	0	0	1	1	0	0	4	4	4	4	4	4	4	4	4	4	4	4	4	4	4	4	4	4	4	4	4	4	4	4	4	4	4	4	4	4
618	107sec	Direct Access	2	3	1	3	1	1	0	0	0	0	0	0	3	3	4	3	3	3	3	4	4	3	3	3	3	3	3	3	3	3	3	3	3	4	3	4	4	3	3	3	3	3
619	60sec	WeChat	2	1	3	1	1	1	1	1	1	1	1	0	1	1	1	1	1	1	1	1	1	1	1	1	1	1	1	1	1	1	1	1	1	1	1	1	1	1	1	1	1	1
620	83sec	Direct Access	2	1	1	2	1	1	0	0	0	1	0	0	3	3	3	3	3	3	3	3	3	3	3	3	3	3	3	3	3	3	3	3	3	3	3	3	3	3	3	3	3	3
621	80sec	Direct Access	2	1	2	2	1	0	0	0	1	1	1	0	5	5	5	5	5	5	5	5	5	5	5	5	5	5	5	5	5	5	5	5	5	4	4	4	3	3	3	5	5	5
622	77sec	WeChat	1	2	3	1	1	1	1	1	1	1	1	0	4	4	4	4	4	4	4	4	4	4	4	4	4	4	4	4	4	4	4	4	4	4	4	4	4	4	4	4	4	4
623	133sec	Direct Access	2	1	1	2	1	1	0	0	0	0	0	0	2	2	2	2	3	3	3	3	3	2	3	3	3	3	3	3	3	3	3	3	3	3	3	3	3	3	3	3	3	3
624	146sec	WeChat	2	1	2	1	1	1	0	0	0	0	1	0	5	5	5	5	4	5	5	5	5	5	5	5	5	5	5	5	5	5	5	5	5	5	5	5	5	5	5	5	5	5
625	294sec	WeChat	2	1	2	1	1	0	0	0	1	1	0	0	4	3	4	3	5	4	4	4	3	3	3	3	3	3	4	4	4	5	3	4	3	3	3	3	3	3	3	4	3	3
626	175sec	Direct Access	2	1	1	2	1	1	0	0	0	1	0	0	4	4	4	3	3	3	3	3	4	3	3	3	4	3	3	3	4	3	4	4	4	4	4	3	4	4	3	4	4	4
627	120sec	Direct Access	2	1	1	1	1	1	1	1	1	1	1	0	5	5	5	5	5	5	5	5	5	5	5	5	5	5	5	5	5	5	5	5	5	5	5	5	5	5	5	5	5	5
628	346sec	Direct Access	2	3	1	2	1	0	0	0	1	0	0	0	4	4	4	4	2	3	3	2	3	3	4	3	3	3	3	3	3	3	4	4	4	3	3	3	3	4	4	3	4	5
629	63sec	Direct Access	2	1	1	1	1	1	1	1	1	1	1	0	5	5	5	5	5	5	5	5	5	5	5	5	5	5	5	5	5	5	5	5	5	5	5	5	5	5	5	5	5	5
630	101sec	Direct Access	2	1	1	2	1	0	0	0	0	0	1	0	4	3	2	4	2	4	3	4	3	3	3	3	3	4	3	3	4	3	3	4	3	3	4	3	3	4	3	3	3	4
631	75sec	Direct Access	2	1	1	2	1	1	0	0	0	0	0	0	3	3	3	3	3	3	3	3	3	3	3	3	3	3	3	2	3	3	3	4	3	3	3	3	3	3	3	3	3	3
632	153sec	Direct Access	1	2	1	2	1	0	0	0	1	0	0	0	4	4	4	4	4	4	4	4	4	4	4	4	4	4	4	4	4	4	4	4	4	4	4	4	4	4	4	4	4	4
633	118sec	Direct Access	1	2	1	3	1	0	0	0	1	1	1	0	3	3	5	5	4	4	5	5	4	5	5	5	5	5	3	4	4	4	4	4	4	5	5	4	4	4	4	4	4	4
634	117sec	Direct Access	2	1	3	2	1	0	0	0	0	1	1	0	4	4	3	3	4	4	4	5	4	3	3	3	3	3	4	4	4	4	4	4	4	4	4	4	4	4	4	4	4	4
635	95sec	Direct Access	2	1	1	1	1	1	0	0	1	0	0	0	4	4	4	4	4	4	4	4	4	4	4	4	4	4	4	4	4	4	4	4	4	4	4	4	4	4	4	4	4	4
636	166sec	Direct Access	2	1	4	1	1	0	0	0	1	0	0	0	4	4	4	4	4	4	4	4	4	4	4	4	4	4	4	4	4	4	4	4	4	4	4	4	4	4	4	4	4	4
637	129sec	Direct Access	2	1	1	1	1	1	0	0	0	0	0	0	4	4	4	4	4	5	4	4	4	4	4	4	4	4	4	4	4	4	4	5	4	5	4	4	4	4	5	5	4	5
638	222sec	Direct Access	2	1	1	2	1	1	0	0	1	0	1	0	4	3	4	4	4	4	4	4	4	3	4	4	4	4	4	4	4	4	3	4	4	4	4	4	4	4	3	3	4	3
639	162sec	Direct Access	2	1	1	2	1	0	0	0	0	1	1	0	5	5	5	5	4	4	4	4	5	4	5	5	5	5	5	5	5	5	4	4	4	4	4	4	4	4	4	4	4	5
640	221sec	Direct Access	2	1	1	1	1	1	0	0	1	0	0	0	5	5	5	5	4	4	5	5	4	4	4	5	5	5	5	5	5	5	5	5	5	5	5	5	5	5	5	5	5	5
641	101sec	Direct Access	2	3	1	1	1	1	0	1	1	1	0	0	5	5	5	5	5	5	5	5	5	5	5	5	5	5	5	5	5	5	5	5	5	5	5	5	5	5	5	5	5	5
642	157sec	Direct Access	1	2	2	2	1	0	0	0	1	1	0	0	4	4	4	4	4	4	4	4	4	3	4	4	4	4	4	4	4	4	4	4	4	4	4	4	4	4	4	4	4	4
643	126sec	Direct Access	1	3	1	1	1	1	0	0	1	0	0	0	3	5	4	4	4	4	4	4	4	4	4	4	4	4	4	4	4	4	4	4	4	4	4	4	4	4	4	4	4	4
644	238sec	Direct Access	1	2	1	1	1	0	0	0	1	0	0	0	4	4	4	4	4	4	4	4	4	4	4	4	4	4	4	4	4	4	4	4	4	4	4	4	4	4	4	4	4	4
645	155sec	Direct Access	1	2	2	2	1	0	0	0	1	0	0	0	4	4	4	4	4	4	4	4	4	4	4	4	4	4	4	4	4	4	4	4	4	4	4	4	4	4	4	4	4	4
646	122sec	Direct Access	2	1	1	2	1	0	0	0	0	0	0	0	4	4	4	4	4	4	4	4	4	4	4	4	4	4	4	4	4	4	4	4	4	4	4	4	4	4	4	4	4	4
647	177sec	Direct Access	2	2	2	1	1	1	0	0	1	1	1	0	3	4	4	4	3	4	4	4	4	3	3	4	4	4	4	4	4	4	4	3	4	4	4	4	4	4	4	4	4	4
648	156sec	Direct Access	2	1	3	2	1	0	0	0	0	0	1	0	3	3	3	3	3	3	3	3	3	3	3	3	3	3	3	3	3	3	3	4	3	3	4	3	4	4	4	4	3	4
649	77sec	Direct Access	1	2	1	1	1	0	0	0	1	0	0	0	5	5	5	5	5	5	5	5	5	5	5	5	5	5	5	5	5	5	5	5	5	5	5	5	5	5	5	5	5	5
650	96sec	Direct Access	2	1	1	1	1	1	1	0	1	1	1	0	4	4	4	3	2	3	3	4	4	4	4	4	4	5	4	4	5	5	4	4	4	4	3	4	4	3	4	4	4	5
651	269sec	Direct Access	2	1	1	1	1	1	1	1	1	1	1	0	5	5	5	5	3	5	4	5	5	5	5	3	3	3	5	5	5	5	4	4	4	4	4	4	4	4	4	4	4	4
652	109sec	Direct Access	1	1	1	2	1	1	1	1	0	1	0	0	5	5	5	5	5	5	5	5	5	5	5	5	5	5	5	5	5	5	5	5	5	5	5	5	5	5	5	5	5	5
653	356sec	Direct Access	2	1	1	2	1	1	0	0	1	0	0	0	4	4	4	4	4	3	4	4	4	3	4	4	4	4	3	4	4	4	4	4	4	4	4	4	4	3	3	4	4	3
654	126sec	Direct Access	2	2	1	2	1	1	1	1	1	1	1	1	5	5	5	5	5	5	5	5	5	5	5	5	5	5	5	5	5	5	5	5	5	5	5	5	5	5	5	5	5	5
655	113sec	Direct Access	1	2	1	1	1	0	0	0	0	0	0	1	5	5	5	4	5	5	5	5	5	4	5	5	5	5	5	5	5	5	5	5	5	5	5	5	5	5	5	5	5	5
656	136sec	Direct Access	2	1	1	2	1	1	1	1	1	1	1	0	5	5	5	5	4	4	4	4	4	2	4	4	4	4	4	4	4	4	4	4	4	4	4	4	4	4	4	4	4	4
657	143sec	Direct Access	1	1	1	2	1	1	0	0	0	0	1	0	3	3	3	3	3	3	3	3	3	3	3	3	3	3	3	3	3	3	3	3	3	3	3	3	3	3	3	3	3	3
658	45sec	Direct Access	2	2	1	3	1	1	1	1	1	1	1	1	5	5	5	5	5	5	5	5	5	5	5	5	5	5	5	5	5	5	5	5	5	5	5	5	5	5	5	5	5	5
659	181sec	Direct Access	2	1	1	2	1	1	0	0	0	1	1	0	3	3	3	3	3	3	3	3	3	3	3	3	3	3	3	3	3	3	3	3	3	3	3	3	3	3	3	3	3	3
660	89sec	Direct Access	2	2	1	1	1	1	0	0	1	1	0	0	5	5	5	5	5	5	5	5	5	5	5	5	5	5	5	5	5	5	5	5	5	5	5	5	5	5	5	5	5	5
661	42sec	Direct Access	2	1	1	1	1	1	1	1	1	1	0	0	5	5	5	5	5	5	5	5	5	5	5	5	5	5	5	5	5	5	5	5	5	5	5	5	5	5	5	5	5	5
662	77sec	Direct Access	1	2	1	2	1	0	0	0	0	0	1	0	3	3	3	4	3	3	3	3	3	3	3	3	3	3	3	3	3	3	3	3	3	3	3	3	3	3	3	3	3	3
663	114sec	Direct Access	2	1	1	1	1	1	0	0	1	1	0	0	5	5	5	5	5	5	5	5	5	5	5	4	4	4	4	4	4	4	4	4	4	4	4	4	5	4	4	5	4	4
664	105sec	Direct Access	2	1	1	2	1	0	0	0	1	1	1	0	4	4	4	4	3	4	4	4	4	4	4	4	4	4	4	4	4	4	4	4	4	4	4	4	4	4	4	4	4	4
665	163sec	Direct Access	2	1	2	1	1	1	1	1	1	1	1	0	5	5	5	5	5	5	5	5	5	5	5	5	5	5	5	5	5	5	5	5	5	5	5	5	5	5	5	5	5	5
666	138sec	Direct Access	2	1	1	1	1	0	1	0	1	1	1	0	4	4	4	4	4	4	4	4	4	4	4	4	4	4	4	4	4	4	4	4	4	4	4	4	4	4	4	4	4	4
667	102sec	Direct Access	2	2	1	1	1	0	0	0	1	1	0	0	1	2	3	4	4	4	5	5	5	5	4	4	3	4	4	3	4	4	4	2	4	4	2	4	3	3	2	4	3	3
668	143sec	Direct Access	2	1	1	2	1	0	0	0	1	0	0	0	3	4	4	4	3	4	4	4	4	4	4	4	4	4	4	4	4	4	4	4	4	4	4	4	4	4	4	4	4	4
669	138sec	Direct Access	2	1	1	1	1	1	0	0	0	0	0	0	3	4	4	4	3	3	3	3	3	3	3	3	3	3	3	3	3	3	3	3	3	3	3	3	3	3	3	3	3	3
670	47sec	Direct Access	1	2	1	1	1	1	0	0	0	0	0	0	3	3	3	3	3	3	3	3	3	3	3	3	3	3	3	3	3	3	3	3	3	3	3	3	3	3	3	3	3	3
671	111sec	Direct Access	2	2	1	2	1	0	0	0	1	1	0	0	5	5	5	5	5	5	5	5	5	5	5	5	5	5	5	5	5	5	5	5	5	5	5	5	5	5	5	5	5	5
672	73sec	Direct Access	2	1	1	2	1	1	0	0	1	0	0	0	4	4	4	4	4	4	4	4	4	4	4	4	4	4	4	4	4	4	4	4	4	4	4	4	4	4	4	4	4	4
673	94sec	Direct Access	2	2	1	2	1	0	0	0	1	1	1	0	4	4	5	4	3	4	4	5	4	4	5	5	5	5	4	4	4	4	4	4	4	4	4	4	4	5	5	5	5	5
674	100sec	Direct Access	1	2	1	1	1	1	0	0	0	0	0	0	5	5	5	5	5	5	5	5	5	5	5	5	5	5	5	5	5	5	5	5	5	5	5	5	5	5	5	5	5	5
675	205sec	Direct Access	2	1	1	2	1	0	0	0	1	0	0	0	4	4	4	4	3	3	4	4	4	3	4	4	4	4	4	4	4	4	4	4	3	3	3	4	4	4	3	4	3	4
676	79sec	Direct Access	2	1	1	2	1	0	0	0	0	0	1	0	5	5	5	5	5	5	5	5	5	5	5	5	5	5	5	5	5	5	5	5	5	5	5	5	5	5	5	5	5	5
677	133sec	Direct Access	1	3	1	1	1	1	1	1	0	0	1	0	4	4	4	4	4	4	4	4	4	4	4	4	4	4	4	4	4	4	4	4	4	4	4	4	4	4	4	4	4	4
678	106sec	Direct Access	1	2	1	2	1	0	0	0	0	1	1	0	3	3	3	3	3	3	3	3	3	3	3	3	3	3	3	3	3	3	3	3	3	3	3	3	3	3	3	3	3	3
679	519sec	Direct Access	2	1	1	1	1	1	0	0	1	0	0	0	4	3	4	3	3	4	3	4	3	3	3	4	3	4	3	4	4	3	3	3	4	4	4	3	3	4	3	4	3	4
680	243sec	Direct Access	2	1	2	2	1	0	0	0	0	1	1	0	4	4	4	4	4	4	4	4	5	5	5	4	4	4	5	4	4	5	5	5	4	4	4	5	4	4	5	4	4	4
681	112sec	Direct Access	1	1	1	1	1	0	0	0	0	1	1	0	3	2	4	3	3	3	3	3	3	3	3	3	3	3	3	3	3	3	3	3	3	3	3	3	3	3	3	3	3	3
682	214sec	Direct Access	2	1	1	1	1	1	0	0	1	0	0	0	3	3	3	3	3	3	4	4	3	3	3	4	4	4	3	3	3	3	3	3	3	3	3	3	3	3	3	4	4	4
683	90sec	Direct Access	2	3	1	1	1	0	1	0	1	1	1	0	5	5	5	5	5	5	5	5	5	5	5	5	5	5	5	5	5	5	5	5	5	5	5	5	5	5	5	5	4	5
684	128sec	Direct Access	2	1	1	2	1	1	0	0	0	0	1	0	4	4	5	5	3	3	4	4	4	4	4	4	4	4	4	4	4	4	4	4	4	5	4	5	5	5	3	4	4	4
685	129sec	Direct Access	2	1	1	2	1	0	0	0	1	1	0	0	4	4	4	4	4	4	4	4	4	4	4	4	4	4	4	4	4	4	4	4	4	4	4	4	4	4	4	4	4	4
686	169sec	Direct Access	2	1	1	2	1	0	0	0	1	1	0	0	4	4	4	4	4	4	4	4	4	4	4	4	4	4	4	4	4	4	4	4	4	4	4	4	4	4	4	4	4	4
687	152sec	Direct Access	2	1	1	2	1	0	0	0	0	1	0	0	3	3	4	4	3	4	4	4	4	4	4	4	4	4	4	4	4	4	4	4	4	4	4	4	4	4	4	4	4	4
688	38sec	Direct Access	2	1	1	2	1	0	0	0	0	1	0	0	4	4	4	4	4	4	4	4	4	4	4	4	4	4	4	4	4	4	4	4	4	4	4	4	4	4	4	4	4	4
689	128sec	Direct Access	2	1	1	3	1	0	0	0	0	1	0	0	4	4	4	4	4	4	4	4	4	4	4	4	4	4	4	4	4	4	4	4	4	4	4	4	4	4	4	4	4	4
690	152sec	Direct Access	1	1	1	1	1	1	1	0	0	0	0	0	2	3	3	2	3	3	3	3	3	3	3	1	1	1	2	2	3	3	2	3	3	3	3	2	3	3	2	3	3	3
691	359sec	Direct Access	2	2	1	2	1	0	0	0	0	1	0	0	3	3	3	3	3	3	4	4	3	3	4	3	3	3	3	3	3	3	3	4	4	3	4	3	3	3	3	3	3	4
692	96sec	WeChat	1	3	1	2	1	0	0	0	0	0	0	1	3	3	3	3	3	3	3	3	3	3	3	3	3	3	3	3	3	3	3	3	3	3	3	3	3	3	3	3	3	3
693	226sec	Direct Access	2	3	1	1	1	1	1	0	1	1	1	0	4	4	5	4	3	3	4	4	5	5	5	4	4	4	4	5	4	4	5	4	5	5	3	4	4	4	4	5	5	4
694	83sec	Direct Access	1	3	1	3	1	1	0	1	1	0	0	0	3	3	3	3	3	3	3	3	3	3	3	3	3	3	3	3	3	3	3	3	3	3	3	3	3	3	3	3	3	3
695	111sec	Direct Access	2	1	1	2	1	0	0	0	1	1	0	0	4	3	4	5	4	4	4	3	2	3	3	4	4	4	4	4	4	4	4	4	4	4	4	4	4	4	4	4	3	3
696	88sec	Direct Access	2	1	1	1	1	1	1	0	0	0	1	0	3	3	3	3	3	3	3	3	3	3	3	3	3	3	3	3	3	3	3	3	3	3	3	3	3	3	3	3	3	3
697	132sec	Direct Access	2	1	1	1	1	0	0	0	0	0	1	0	3	3	3	3	3	3	3	3	3	3	3	3	3	3	3	3	3	3	3	3	3	3	3	3	3	3	3	3	3	3
698	99sec	Direct Access	2	1	1	1	1	0	0	0	1	1	0	0	4	4	4	4	4	4	4	4	4	4	4	4	4	4	4	4	4	4	4	4	4	4	4	4	4	4	4	4	4	4
699	110sec	Direct Access	2	1	1	2	1	0	0	0	1	0	0	0	3	4	3	4	3	4	3	4	3	4	3	4	3	4	3	4	3	4	3	4	3	4	3	4	3	4	3	4	3	4
700	73sec	Direct Access	2	1	1	2	1	1	0	0	0	0	0	0	5	5	5	5	5	5	4	4	4	5	5	4	4	4	4	3	5	5	5	5	5	5	4	4	4	3	4	4	5	5
701	149sec	Direct Access	2	3	1	1	1	1	1	1	1	1	1	0	5	5	5	5	5	5	5	5	5	5	5	5	5	5	5	5	5	5	5	5	5	5	5	5	5	5	5	5	5	5
702	157sec	Direct Access	2	1	1	2	1	1	0	0	1	1	0	0	4	4	4	4	3	4	4	3	4	4	3	4	3	4	4	4	4	4	4	4	3	4	4	3	3	4	4	4	4	4
703	60sec	Direct Access	1	2	3	2	1	0	0	0	0	0	1	0	1	1	1	1	1	1	1	1	1	1	1	1	1	1	1	1	1	1	1	1	1	1	1	1	1	1	1	1	1	1
704	119sec	Direct Access	2	1	1	3	1	1	0	0	0	0	0	0	4	3	4	4	4	4	4	4	4	4	4	4	4	4	4	4	4	4	4	4	4	4	4	4	4	4	4	4	4	4
705	89sec	Direct Access	2	1	1	1	1	1	0	0	1	0	0	0	4	4	4	4	3	3	4	4	4	4	4	4	4	4	4	4	4	4	3	3	3	3	3	3	3	3	3	3	3	3
706	44sec	Direct Access	2	1	1	1	1	1	1	1	1	1	1	0	5	5	5	5	5	5	5	5	5	5	5	5	5	5	5	5	5	5	5	5	5	5	5	5	5	5	5	5	5	5
707	93sec	WeChat	2	1	2	2	1	1	0	0	1	1	0	0	3	4	4	3	4	4	4	4	4	3	4	4	4	4	4	4	4	4	4	4	4	4	4	4	4	4	4	4	4	4
708	146sec	Direct Access	2	1	1	2	1	0	0	0	0	1	1	0	3	3	5	4	4	4	4	4	4	4	4	4	4	4	4	4	4	4	4	4	4	4	4	4	4	4	4	4	4	4
709	103sec	Direct Access	2	1	1	4	1	0	0	0	0	1	1	0	3	3	3	3	3	3	3	3	3	3	3	3	3	3	3	3	3	3	3	3	3	3	3	3	3	3	3	3	3	3
710	191sec	Direct Access	2	2	1	2	1	1	0	0	1	0	0	0	4	4	4	4	3	4	4	4	4	4	4	4	4	4	4	4	4	4	4	4	4	4	4	4	4	4	4	4	4	4
711	232sec	Direct Access	2	1	1	3	1	0	0	0	1	1	1	0	4	4	4	4	3	4	4	4	4	4	4	4	4	4	4	4	4	4	4	4	4	4	4	4	4	4	4	4	4	4
712	137sec	Direct Access	2	2	1	2	1	1	0	0	0	0	0	0	4	3	3	3	4	4	4	4	3	2	4	3	3	3	3	3	3	3	3	3	3	4	3	3	3	3	3	3	3	4
713	84sec	Direct Access	2	2	1	2	1	1	1	0	1	0	0	0	3	3	3	3	3	3	3	3	3	3	3	3	3	3	3	3	3	3	3	3	3	3	3	3	3	3	3	3	3	3
714	126sec	Direct Access	2	1	1	2	1	1	0	1	0	0	0	0	4	3	3	4	3	4	4	4	4	4	3	4	3	3	4	3	3	3	3	3	3	3	3	3	3	3	3	4	3	3
715	104sec	Direct Access	2	2	1	2	1	1	0	1	0	0	1	0	4	4	4	4	3	4	4	4	3	3	3	3	3	3	3	3	3	3	4	4	4	3	3	3	3	3	3	3	3	3
716	492sec	Direct Access	2	1	4	2	1	0	0	0	1	1	0	0	3	2	3	2	2	3	2	3	4	5	4	3	3	3	3	2	3	3	1	1	1	2	3	3	3	4	3	3	3	3
717	134sec	Direct Access	2	1	1	2	1	1	0	0	0	1	0	0	4	4	4	4	3	3	4	4	3	2	4	4	4	4	4	4	4	4	4	5	5	5	3	5	4	4	4	4	4	4
718	96sec	Direct Access	1	3	1	1	1	1	1	1	0	0	0	0	5	5	5	5	5	5	5	5	5	5	5	5	5	5	5	5	5	5	5	5	5	5	5	5	5	5	5	5	5	5
719	91sec	Direct Access	1	2	1	1	1	1	0	0	1	1	0	0	5	5	5	5	5	5	5	5	5	5	5	5	5	5	5	5	5	5	5	5	5	5	5	5	5	5	5	5	5	5
720	131sec	Direct Access	2	1	1	3	1	0	0	0	0	1	1	0	3	3	3	3	4	4	3	3	4	4	3	3	3	3	4	4	4	4	4	4	3	4	3	4	4	3	4	3	3	3
721	138sec	Direct Access	2	1	3	2	1	0	0	0	0	1	1	0	4	4	4	4	3	4	4	4	4	4	4	4	4	4	4	4	4	4	4	4	4	4	4	4	4	4	4	4	4	4
722	117sec	Direct Access	2	1	1	3	1	0	0	0	0	1	0	0	4	4	4	4	4	4	4	4	4	4	4	4	4	4	4	4	4	4	4	4	4	4	4	4	4	4	4	4	4	4
723	104sec	Direct Access	2	1	1	1	1	0	0	0	1	0	1	0	3	3	4	3	3	4	4	3	4	3	3	3	3	3	3	3	3	3	3	3	3	3	3	3	3	3	4	3	3	3
724	160sec	Direct Access	1	3	1	2	1	1	0	0	1	0	0	0	2	3	3	3	3	3	3	3	3	3	3	3	3	3	3	3	3	3	4	3	3	3	3	3	3	3	3	4	3	3
725	137sec	WeChat	1	2	3	1	1	0	1	0	0	0	0	0	4	3	5	5	4	4	4	4	4	4	5	4	4	4	5	5	4	4	4	4	5	5	4	4	4	4	5	4	4	4
726	111sec	Direct Access	1	2	1	1	1	0	0	1	0	1	0	0	4	4	4	4	4	4	4	4	4	4	4	4	4	4	4	4	4	4	4	4	4	4	4	4	4	4	4	4	4	4
727	93sec	Direct Access	2	1	1	2	1	0	0	0	0	1	0	0	3	3	3	3	3	3	3	3	3	3	3	3	3	3	3	3	3	3	3	3	3	3	3	3	3	3	3	3	3	3
728	140sec	WeChat	2	3	3	3	1	0	0	1	0	1	1	0	3	3	5	3	3	3	3	3	3	1	2	3	3	3	2	2	2	2	3	3	1	3	3	3	3	3	1	3	3	3
729	112sec	WeChat	2	3	2	4	1	1	0	0	0	0	1	0	3	3	3	3	3	3	3	3	3	3	3	3	3	3	3	3	3	3	3	3	3	3	3	3	3	3	3	3	3	3
730	73sec	WeChat	2	3	2	2	1	1	0	0	0	0	0	0	4	4	4	4	4	4	4	4	4	4	4	4	4	4	4	4	4	4	4	4	4	4	4	4	4	4	4	4	4	4
731	157sec	WeChat	2	2	1	2	1	0	0	0	1	0	0	0	4	4	4	4	4	4	4	4	4	4	4	4	4	4	4	4	4	4	4	4	4	4	4	4	4	4	4	4	4	4
732	88sec	WeChat	2	3	2	2	1	0	0	0	0	0	1	0	4	4	4	4	4	4	4	4	4	4	4	4	4	4	4	4	4	4	4	4	4	4	4	4	4	4	4	4	4	4
733	115sec	WeChat	2	1	1	2	1	0	0	0	0	1	1	0	3	3	4	3	3	4	4	4	4	3	3	3	3	3	3	3	3	3	3	4	3	3	3	4	4	3	3	3	3	4
734	204sec	WeChat	2	3	2	2	1	0	0	0	1	1	0	0	4	4	5	4	3	3	3	4	3	3	3	3	3	3	3	3	3	3	2	2	2	3	3	3	3	3	3	3	3	3
735	308sec	WeChat	2	3	2	2	1	0	0	1	0	1	1	0	3	3	3	3	4	4	4	4	4	3	4	4	4	4	4	3	3	4	3	3	3	3	4	4	3	4	3	3	3	3
736	58sec	WeChat	2	1	2	2	1	0	0	0	1	1	1	0	4	4	4	4	4	4	4	4	4	4	4	4	4	4	4	4	4	4	4	4	4	4	4	4	4	4	4	4	4	4
737	92sec	WeChat	2	2	2	2	1	1	0	0	1	0	1	0	4	4	4	4	4	4	4	4	4	3	4	3	3	3	4	3	4	3	3	4	3	3	4	4	4	4	4	4	4	4
738	48sec	WeChat	1	1	2	2	1	0	0	0	1	1	1	0	5	5	5	5	5	5	5	5	5	5	5	5	5	5	5	5	5	5	5	5	5	5	5	5	5	5	5	5	5	5
739	161sec	WeChat	1	1	4	1	1	0	0	1	0	1	0	0	4	4	4	5	5	4	4	4	4	5	4	4	3	3	4	4	3	5	4	5	3	3	4	5	5	4	4	4	3	5
740	125sec	WeChat	2	3	3	2	1	0	0	0	0	1	0	0	3	3	4	3	3	3	4	4	3	2	2	3	3	3	3	3	3	3	3	3	3	3	3	3	3	3	3	3	3	3
741	93sec	WeChat	1	2	3	3	1	0	0	0	1	1	1	0	5	5	5	5	3	3	5	5	5	5	5	5	4	5	5	5	5	5	5	5	5	3	3	3	5	5	5	3	3	3
742	49sec	WeChat	2	1	2	2	1	1	0	0	0	0	0	0	5	3	3	3	3	3	3	3	3	3	3	3	3	3	3	3	3	3	3	3	3	3	3	3	3	3	3	3	3	3
743	59sec	WeChat	1	2	3	2	1	0	0	0	1	1	1	0	4	4	4	4	4	4	4	4	4	4	4	4	4	4	4	4	4	4	4	4	4	4	4	4	4	4	4	4	4	4
744	141sec	WeChat	2	1	4	2	1	1	0	0	0	1	0	0	4	4	4	4	4	4	4	4	4	4	4	4	4	4	4	4	4	4	3	4	3	4	4	4	4	4	4	4	4	4
745	75sec	WeChat	2	1	2	2	1	0	0	0	0	1	1	0	3	3	3	3	3	3	3	3	3	3	3	3	3	3	3	3	3	3	3	3	3	3	3	3	3	3	4	4	4	4
746	63sec	WeChat	1	1	4	1	1	1	0	0	1	1	1	0	5	5	5	5	5	5	5	5	5	5	5	5	5	5	5	5	5	5	5	5	5	5	5	5	5	5	5	5	5	5
747	73sec	WeChat	1	2	2	3	1	0	0	0	0	0	1	0	3	3	3	3	3	3	3	3	5	5	5	5	5	5	5	5	5	5	5	5	5	5	5	5	5	5	5	5	5	5
748	147sec	WeChat	1	1	2	2	1	0	0	0	1	1	1	0	4	3	5	5	5	4	4	4	4	4	4	3	3	4	5	4	4	4	4	4	5	4	3	5	4	4	4	5	3	4
749	66sec	WeChat	1	2	2	2	1	0	1	0	0	0	0	0	3	4	5	4	5	3	4	5	4	3	5	4	5	3	4	4	3	4	5	4	5	4	5	4	4	4	5	4	5	4
750	64sec	WeChat	2	1	1	3	1	0	1	0	1	1	1	0	4	4	4	4	4	4	4	4	4	4	4	4	4	4	4	4	4	4	4	4	4	4	4	4	4	4	4	4	4	4
751	84sec	WeChat	1	1	2	1	1	0	0	0	1	1	1	0	3	3	3	3	3	3	3	3	3	3	3	3	3	3	3	3	3	3	3	3	3	3	3	3	3	3	3	3	3	3
752	86sec	WeChat	1	2	2	2	1	0	0	0	1	1	0	0	3	3	3	3	3	3	3	3	3	3	3	3	3	3	3	2	3	4	2	3	3	2	3	4	2	4	3	2	2	3
753	160sec	WeChat	1	1	1	2	1	1	0	0	1	0	0	0	5	5	5	5	5	5	5	5	5	4	5	5	5	5	5	5	5	5	5	5	5	5	5	5	5	5	5	5	5	5
754	113sec	WeChat	2	1	1	3	1	0	0	0	1	0	0	0	4	4	4	4	3	4	4	4	4	4	4	4	4	4	4	4	4	4	4	4	4	3	4	3	4	4	4	4	4	4
755	104sec	WeChat	2	1	3	1	1	1	0	0	0	0	0	0	3	3	3	3	4	4	4	3	3	4	3	4	3	3	3	3	3	3	3	3	3	3	3	3	3	3	3	3	3	3
756	82sec	WeChat	2	1	1	2	1	1	0	0	1	1	1	0	1	3	2	3	3	3	3	3	3	3	3	3	3	3	3	3	3	3	3	3	3	3	3	3	3	3	3	3	3	3
757	136sec	WeChat	2	3	3	2	1	0	0	0	0	1	1	0	5	4	4	3	4	4	4	4	3	3	3	4	4	4	3	3	3	3	3	3	5	3	4	4	3	4	3	4	3	4
758	78sec	WeChat	2	2	3	1	1	1	0	0	1	1	0	0	5	5	5	5	4	5	5	5	5	5	5	5	5	5	5	5	5	5	5	5	5	5	5	5	5	5	5	5	5	5
759	81sec	WeChat	1	2	1	3	1	1	0	0	0	0	0	0	4	4	4	4	4	4	4	4	4	4	4	4	4	4	4	4	4	4	4	4	4	4	4	4	4	4	4	4	4	4
760	86sec	WeChat	1	1	4	1	1	1	1	0	1	0	1	0	3	3	3	3	3	3	3	3	3	3	3	3	3	3	3	3	3	3	3	3	3	3	3	3	3	3	3	3	3	3
761	102sec	WeChat	2	2	1	2	1	0	0	0	1	1	1	0	5	5	5	5	5	5	5	5	5	5	5	5	5	5	5	5	5	5	5	5	5	5	5	5	5	5	5	5	5	5
762	159sec	WeChat	2	1	2	2	1	1	0	0	1	1	1	0	4	4	4	4	4	4	5	5	4	3	4	4	4	4	4	4	4	4	4	4	4	4	4	4	4	3	3	4	4	4
763	65sec	WeChat	2	2	3	1	1	1	0	0	1	1	0	0	4	4	4	4	4	4	4	4	4	4	4	4	4	4	4	4	4	4	4	4	4	4	4	4	4	4	4	4	4	4
764	70sec	WeChat	2	1	2	1	1	0	0	0	1	1	1	0	4	4	4	4	4	4	4	4	4	4	4	4	4	4	4	4	4	4	4	4	4	4	4	4	4	4	4	4	4	4
765	143sec	WeChat	2	1	1	2	1	0	0	0	1	1	1	0	4	3	5	4	5	4	5	4	3	3	3	4	4	4	4	4	4	4	4	4	4	4	5	3	4	4	5	5	5	4
766	272sec	WeChat	2	1	3	3	1	0	0	0	1	1	0	0	3	3	3	3	3	4	4	4	4	2	4	3	3	3	3	3	3	3	3	3	3	3	4	4	3	3	3	3	3	3
767	116sec	WeChat	1	1	1	2	1	0	0	0	0	0	0	1	2	2	3	3	3	3	3	3	3	3	3	3	3	3	3	3	3	3	3	3	3	3	3	3	3	3	3	3	3	3
768	66sec	WeChat	2	1	1	2	1	0	0	0	1	0	1	0	3	3	3	3	3	3	3	3	3	3	3	3	3	3	3	3	3	3	3	3	3	3	3	3	3	3	3	3	3	3
769	143sec	WeChat	2	2	4	3	1	0	0	0	0	0	1	0	3	3	4	4	4	4	4	4	4	3	4	4	4	4	4	4	4	4	4	4	4	4	4	4	4	4	4	3	3	3
770	181sec	Direct Access	2	2	3	1	1	0	1	1	1	0	0	0	5	5	5	5	5	5	5	5	4	5	5	5	5	5	5	5	5	5	5	5	5	5	5	5	5	5	5	5	5	5
771	141sec	WeChat	2	1	4	2	1	0	0	0	0	1	1	0	4	4	3	4	4	3	3	3	4	4	3	3	4	4	4	4	4	4	4	4	4	4	4	4	4	4	4	4	4	4
772	92sec	WeChat	2	1	1	2	1	0	0	1	1	1	0	0	3	3	3	3	3	3	3	3	3	3	2	3	3	3	3	3	3	3	3	3	3	3	3	3	3	3	3	3	3	3
773	102sec	WeChat	1	2	2	2	1	1	0	0	1	0	0	0	4	3	4	4	4	4	4	3	3	3	4	4	3	3	4	4	4	4	3	4	4	3	3	4	3	3	4	4	4	4
774	173sec	WeChat	1	2	3	1	1	0	0	0	0	1	0	0	4	4	4	4	5	5	4	5	5	5	5	3	4	4	4	4	4	4	3	4	4	3	4	5	4	5	5	5	5	5
775	409sec	WeChat	2	2	3	2	1	0	1	0	0	1	1	1	4	4	3	4	3	3	4	4	4	4	3	3	3	4	4	4	4	4	3	3	4	4	4	4	4	3	4	4	4	3
776	83sec	WeChat	2	1	1	3	1	0	0	0	0	1	0	0	3	3	3	3	3	3	3	3	3	3	3	3	3	3	3	3	3	3	3	3	3	3	3	3	3	3	3	3	3	3
777	61sec	Direct Access	1	2	2	1	1	0	0	1	0	0	0	0	5	5	5	5	5	5	5	5	5	5	5	5	5	5	5	5	5	5	5	5	5	5	5	5	5	5	5	5	5	5
778	84sec	WeChat	1	2	2	1	1	1	1	0	1	0	0	0	4	4	4	4	4	4	4	4	4	4	4	4	4	4	4	4	4	4	4	4	4	4	3	4	4	4	4	4	4	4
779	82sec	WeChat	2	3	2	2	1	0	0	0	0	1	0	0	3	3	3	3	4	3	4	4	4	4	4	4	4	4	4	4	4	4	4	4	4	4	4	4	4	4	4	4	4	4
780	63sec	Direct Access	1	2	3	2	1	0	0	1	1	0	1	0	4	4	4	4	3	3	3	4	3	3	3	4	4	4	3	3	3	3	3	3	3	3	3	3	3	3	3	3	3	3
781	86sec	Direct Access	1	2	2	2	1	1	0	0	0	0	0	0	4	4	4	4	4	4	4	4	4	4	4	4	4	4	4	4	4	4	4	4	4	4	4	4	4	4	4	4	4	4
782	70sec	WeChat	2	2	1	2	1	0	0	0	1	0	0	0	3	3	4	4	4	4	4	4	4	4	4	4	4	4	4	4	4	4	4	4	4	4	4	4	4	4	4	4	4	4
